# Supplementary material for: N-(2-Chloro­phenyl­sulfon­yl)-2-methyl­propanamide
Source: Acta Crystallogr Sect E Struct Rep Online. 2011 Feb 9;67(Pt 3):o595. doi: 10.1107/S1600536811004284 (PMC3052113; doi:10.1107/S1600536811004284)
Supplement: Supplementary file 2 [file e-67-0o595-Isup2.hkl]

# 
# h,k,l, Fc-squared, Fo-squared, sigma(Fo-squared) and status flag 
# 
data_I
_shelx_title ' SA90 P-1' 
_shelx_refln_list_code          4 
_shelx_F_calc_maximum       83.35 
_exptl_crystal_F_000       272.00 
_reflns_d_resolution_high  0.8002 
 
loop_ 
 _symmetry_equiv_pos_as_xyz 
 'x, y, z' 
 '-x, -y, -z' 
 
_cell_length_a     8.3650 
_cell_length_b     8.7190 
_cell_length_c     9.1430 
_cell_angle_alpha  92.740 
_cell_angle_beta  104.220 
_cell_angle_gamma 108.750 
 
_shelx_F_squared_multiplier     1.000 
 
loop_ 
 _refln_index_h 
 _refln_index_k 
 _refln_index_l 
 _refln_F_squared_calc 
 _refln_F_squared_meas 
 _refln_F_squared_sigma 
 _refln_observed_status 
   2   0   0     2654.05     2613.92     13.00 o 
   3   0   0      131.75      114.95      0.78 o 
   4   0   0      531.66      544.96      1.96 o 
   5   0   0       39.73       33.86      0.62 o 
   6   0   0      455.75      424.18      2.20 o 
   7   0   0        2.86        3.36      0.51 o 
   8   0   0        0.71        0.91      0.56 o 
   9   0   0       20.24       20.94      0.91 o 
  -9   1   0       12.39       10.57      0.73 o 
  -8   1   0        0.61        0.12      0.57 o 
  -7   1   0       87.42       79.13      1.11 o 
  -6   1   0        1.06        0.83      0.37 o 
  -5   1   0      156.95      122.26      1.06 o 
  -4   1   0       65.77       67.16      0.72 o 
  -3   1   0     1219.61     1221.58      2.77 o 
  -2   1   0      149.12      148.97      2.60 o 
  -1   1   0     4345.42     3986.76     12.77 o 
   1   1   0      416.23      482.54      1.00 o 
   2   1   0      920.36      951.35      7.37 o 
   3   1   0      235.80      260.83      1.74 o 
   4   1   0       64.02       67.53      0.75 o 
   5   1   0      218.25      227.49      1.51 o 
   6   1   0       54.33       61.24      0.96 o 
   7   1   0       89.81      101.10      1.35 o 
   8   1   0       48.98       47.67      1.04 o 
   9   1   0        1.15        1.99      0.68 o 
  -9   2   0       48.72       49.83      1.10 o 
  -8   2   0        1.94        2.47      0.48 o 
  -7   2   0       11.25       10.97      0.53 o 
  -6   2   0        2.82        1.93      0.36 o 
  -5   2   0      126.26      118.04      1.02 o 
  -4   2   0     1311.96     1332.44     14.09 o 
  -3   2   0       32.22       25.81      4.03 o 
  -2   2   0     1369.63     1397.30      3.67 o 
  -1   2   0       92.20       91.12      0.53 o 
   0   2   0      849.42      975.06      2.19 o 
   1   2   0      929.36      938.82      2.72 o 
   2   2   0      627.27      580.33      6.27 o 
   3   2   0      221.41      211.76      1.84 o 
   4   2   0      108.31      103.84      1.88 o 
   5   2   0       22.23       18.29      1.03 o 
   6   2   0       37.19       32.75      0.77 o 
   7   2   0       52.16       54.27      1.04 o 
   8   2   0       61.45       67.33      1.26 o 
 -10   3   0       47.68       46.58      1.11 o 
  -9   3   0        0.23        1.13      0.57 o 
  -8   3   0       31.84       34.40      0.84 o 
  -7   3   0       37.15       36.16      0.78 o 
  -6   3   0       39.90       34.55      0.68 o 
  -5   3   0       28.62       29.29      0.57 o 
  -4   3   0       13.85       15.33      3.31 o 
  -3   3   0      502.55      504.08      1.14 o 
  -2   3   0      282.16      264.31      0.74 o 
  -1   3   0      285.64      326.25      1.45 o 
   0   3   0      565.73      628.00      1.22 o 
   1   3   0       22.75       27.83      0.53 o 
   2   3   0     1142.27     1125.24      4.87 o 
   3   3   0       24.76       31.39      1.22 o 
   4   3   0      652.71      653.47      1.85 o 
   5   3   0      142.17      147.72      5.49 o 
   6   3   0        4.95        5.50      0.50 o 
   7   3   0       24.27       26.87      0.86 o 
   8   3   0       68.13       76.17      1.38 o 
 -10   4   0        2.60        4.09      0.68 o 
  -9   4   0       14.24       16.05      0.74 o 
  -8   4   0        7.07        7.19      0.56 o 
  -7   4   0        4.95        5.95      0.50 o 
  -6   4   0        3.26        3.00      0.29 o 
  -5   4   0        0.16        0.60      0.20 o 
  -4   4   0       10.40       13.63      0.27 o 
  -3   4   0      679.09      653.99      2.00 o 
  -2   4   0      458.79      485.90      1.96 o 
  -1   4   0      912.55      972.88      2.74 o 
   0   4   0        1.20        0.49      0.12 o 
   1   4   0       94.04      114.72      2.68 o 
   2   4   0        0.44        1.72      0.15 o 
   3   4   0      239.06      239.40      1.40 o 
   4   4   0      329.73      317.96      1.10 o 
   5   4   0       27.56       25.78      0.72 o 
   6   4   0        4.02        3.69      0.42 o 
   7   4   0        8.56        8.75      0.64 o 
 -10   5   0        3.85        4.41      0.69 o 
  -9   5   0        0.07        0.25      0.59 o 
  -8   5   0        0.72        0.99      0.50 o 
  -7   5   0      197.08      221.70     10.83 o 
  -6   5   0       55.96       55.41      0.85 o 
  -5   5   0       67.38       68.71      0.59 o 
  -4   5   0       25.32       25.19      0.42 o 
  -3   5   0       24.85       24.96      0.32 o 
  -2   5   0      665.09      687.93      2.56 o 
  -1   5   0      938.27     1016.38      2.34 o 
   0   5   0      415.54      479.86      4.10 o 
   1   5   0        2.98        1.71      0.12 o 
   2   5   0      112.64      104.01      1.30 o 
   3   5   0       15.10       15.10      0.37 o 
   4   5   0      253.88      214.11     24.91 o 
   5   5   0       57.83       56.88      1.20 o 
   6   5   0       41.33       41.17      1.14 o 
  -9   6   0        3.92        4.39      0.62 o 
  -8   6   0       40.56       38.74      1.97 o 
  -7   6   0       51.69       52.77      3.29 o 
  -6   6   0       46.68       43.70      0.65 o 
  -5   6   0        1.66        1.71      0.46 o 
  -4   6   0        0.39        0.97      0.26 o 
  -3   6   0      246.41      253.80      0.84 o 
  -2   6   0      437.32      446.52      7.39 o 
  -1   6   0       93.91      102.75      1.43 o 
   0   6   0       92.83       83.32      0.68 o 
   1   6   0       68.87       55.93      5.39 o 
   2   6   0      121.07      112.61      3.45 o 
   3   6   0       67.56       67.00      1.66 o 
   4   6   0       54.48       51.40      1.06 o 
   5   6   0       13.66       14.21      0.81 o 
   6   6   0       43.32       44.91      1.28 o 
  -9   7   0       16.62       17.03      0.69 o 
  -8   7   0       64.34       62.19      2.49 o 
  -7   7   0       17.27       16.54      0.76 o 
  -6   7   0       44.51       40.45      0.89 o 
  -5   7   0       96.55       85.75      1.53 o 
  -4   7   0       49.88       54.51      0.64 o 
  -3   7   0       28.55       26.86      0.66 o 
  -2   7   0       46.99       48.79      1.79 o 
  -1   7   0      239.47      249.53      2.92 o 
   0   7   0       54.25       50.53      0.96 o 
   1   7   0       49.74       49.50      1.00 o 
   2   7   0       17.45       16.46      1.14 o 
   3   7   0        2.21        2.29      0.40 o 
   4   7   0        0.07        0.34      0.59 o 
   5   7   0        5.77        4.57      0.76 o 
  -9   8   0       15.81       15.88      0.57 o 
  -8   8   0        4.46        4.78      0.45 o 
  -7   8   0       22.61       20.90      1.25 o 
  -6   8   0       55.53       53.84      1.81 o 
  -5   8   0       48.66       40.40      5.75 o 
  -4   8   0      132.92      140.07      1.34 o 
  -3   8   0      340.93      341.56      2.01 o 
  -2   8   0        1.17        0.37      0.84 o 
  -1   8   0        9.56        7.97      0.62 o 
   0   8   0       71.02       66.29      1.17 o 
   1   8   0       27.34       26.01      0.88 o 
   2   8   0        9.56        9.81      0.49 o 
   3   8   0        1.69        2.29      0.53 o 
  -8   9   0       25.11       19.11      4.12 o 
  -7   9   0        0.56        0.85      0.62 o 
  -6   9   0       15.18       13.95      0.75 o 
  -5   9   0       16.13       16.37      0.77 o 
  -4   9   0       59.30       56.84      0.78 o 
  -3   9   0       81.74       89.98      2.39 o 
  -2   9   0       41.48       39.95      3.59 o 
  -1   9   0        6.98        4.73      0.63 o 
   0   9   0        3.57        3.10      0.68 o 
   1   9   0       40.87       39.99      0.94 o 
   2   9   0        4.00        4.07      0.48 o 
  -6  10   0        0.18        0.00      0.70 o 
  -5  10   0        2.44        2.44      0.59 o 
  -4  10   0       47.89       44.83      6.47 o 
  -3  10   0       69.08       74.54      2.05 o 
  -2  10   0        0.84        0.38      0.69 o 
  -1  10   0       48.78       55.05      1.31 o 
   0  10   0       62.49       65.32      1.44 o 
   0 -10   1       20.99       22.98      1.04 o 
   1 -10   1        7.83        8.32      0.78 o 
   2 -10   1       20.16       20.13      2.72 o 
   3 -10   1      157.14      165.81      1.83 o 
   4 -10   1        1.87        3.43      0.71 o 
   5 -10   1       19.39       20.70      0.87 o 
   6 -10   1        4.19        4.13      0.75 o 
  -2  -9   1       61.13       63.44      1.46 o 
  -1  -9   1       13.16       16.34      1.65 o 
   0  -9   1      154.96      155.69      1.80 o 
   1  -9   1       20.31       20.92      2.17 o 
   2  -9   1        5.83        8.75      0.65 o 
   3  -9   1        0.21        0.16      0.35 o 
   4  -9   1       62.97       64.84      1.18 o 
   5  -9   1       16.02       17.57      0.81 o 
   6  -9   1        5.68        5.16      0.63 o 
   7  -9   1       15.89       15.51      0.79 o 
  -4  -8   1        0.14       -0.38      0.59 o 
  -3  -8   1        2.51        2.23      0.56 o 
  -2  -8   1        2.62        3.50      0.55 o 
  -1  -8   1       53.25       53.45      1.12 o 
   0  -8   1       26.35       26.55      0.83 o 
   1  -8   1       50.49       43.97      1.65 o 
   2  -8   1      130.46      126.16      0.98 o 
   3  -8   1        3.05        3.68      0.85 o 
   4  -8   1        0.72        1.37      0.51 o 
   5  -8   1       56.10       53.98      1.05 o 
   6  -8   1       23.82       22.25      0.81 o 
   7  -8   1       22.25       21.64      0.88 o 
   8  -8   1       91.47       96.81      1.52 o 
  -5  -7   1       10.79       12.60      0.86 o 
  -4  -7   1       27.83       28.93      0.94 o 
  -3  -7   1        0.01        0.26      0.49 o 
  -2  -7   1        0.00        0.37      0.37 o 
  -1  -7   1        0.85        3.43      0.56 o 
   0  -7   1       55.33       51.76      0.63 o 
   1  -7   1      488.47      469.52      9.52 o 
   2  -7   1       71.13       70.81      0.68 o 
   3  -7   1       14.02       14.50      3.09 o 
   4  -7   1       66.99       53.59      8.81 o 
   5  -7   1       37.93       36.49      0.86 o 
   6  -7   1       59.04       58.86      1.06 o 
   7  -7   1      251.90      268.93      2.17 o 
   8  -7   1       21.02       21.31      0.82 o 
   9  -7   1       12.98       14.48      0.88 o 
  -6  -6   1        1.58        2.46      0.71 o 
  -5  -6   1        6.24        5.86      0.68 o 
  -4  -6   1        6.72        6.06      0.58 o 
  -3  -6   1       18.90       18.06      0.71 o 
  -2  -6   1      114.65      108.92      2.20 o 
  -1  -6   1        0.32       -0.01      0.25 o 
   0  -6   1      243.47      259.94      2.10 o 
   1  -6   1       16.01       17.25      0.39 o 
   2  -6   1      341.66      336.08      4.15 o 
   3  -6   1       15.57       17.43      0.35 o 
   4  -6   1      117.70      114.57      0.70 o 
   5  -6   1       39.09       36.34      0.52 o 
   6  -6   1       53.45       50.82      0.70 o 
   7  -6   1        0.02       -0.03      0.36 o 
   8  -6   1       56.78       57.28      0.80 o 
   9  -6   1       29.39       32.81      1.00 o 
  -7  -5   1        0.62        2.53      0.82 o 
  -6  -5   1       18.74       15.13      1.95 o 
  -5  -5   1       39.67       39.64      1.57 o 
  -4  -5   1      113.66      116.01      0.88 o 
  -3  -5   1      934.25      904.59      5.61 o 
  -2  -5   1       25.82       27.75      0.46 o 
  -1  -5   1      288.04      273.79      3.50 o 
   0  -5   1        0.01        0.17      0.21 o 
   1  -5   1      443.59      456.57      6.04 o 
   2  -5   1      260.26      270.94      3.36 o 
   3  -5   1      323.64      320.53      1.25 o 
   4  -5   1       13.16       16.25      1.28 o 
   5  -5   1        1.62        1.09      0.24 o 
   6  -5   1        2.63        2.64      0.30 o 
   7  -5   1       60.78       61.02      0.71 o 
   8  -5   1        1.78        2.20      0.36 o 
   9  -5   1       22.57       25.94      0.91 o 
  -7  -4   1       84.76       90.72      1.35 o 
  -6  -4   1       51.66       52.52      1.47 o 
  -5  -4   1       24.00       26.59      1.30 o 
  -4  -4   1      223.42      225.89      3.44 o 
  -3  -4   1      373.32      363.20      2.28 o 
  -2  -4   1       88.67       76.07      0.46 o 
  -1  -4   1      432.43      424.81      2.63 o 
   0  -4   1     1199.18     1299.10      5.79 o 
   1  -4   1      701.07      794.57      3.90 o 
   2  -4   1      488.18      469.55      8.30 o 
   3  -4   1      535.27      539.83      2.95 o 
   4  -4   1        8.68        7.15      0.32 o 
   5  -4   1        0.69        1.41      0.23 o 
   6  -4   1       41.87       39.60      0.54 o 
   7  -4   1        4.28        3.81      0.34 o 
   8  -4   1       16.10       16.86      0.70 o 
   9  -4   1       13.60       15.69      0.80 o 
  -8  -3   1       48.46       62.06      1.32 o 
  -7  -3   1        0.04        0.08      0.56 o 
  -6  -3   1       39.56       39.77      0.65 o 
  -5  -3   1        0.18       -0.15      0.33 o 
  -4  -3   1       26.15       26.35      0.63 o 
  -3  -3   1       20.40       21.04      0.26 o 
  -2  -3   1      422.20      409.45      1.10 o 
  -1  -3   1       86.04      102.13      0.51 o 
   0  -3   1      232.47      285.51      3.63 o 
   1  -3   1      832.80      967.06      1.48 o 
   2  -3   1     1171.24     1192.00      2.12 o 
   3  -3   1      107.71      115.39      1.11 o 
   4  -3   1      368.04      340.79      3.53 o 
   5  -3   1      120.37      118.23      1.01 o 
   6  -3   1       70.67       68.53      1.93 o 
   7  -3   1        0.13        0.44      0.45 o 
   8  -3   1       10.44       10.41      0.61 o 
   9  -3   1        1.82        4.20      0.67 o 
  -8  -2   1       11.52       12.93      0.78 o 
  -7  -2   1       42.04       46.88      1.01 o 
  -6  -2   1       19.58       19.40      0.66 o 
  -5  -2   1      106.82      110.72      1.87 o 
  -4  -2   1       24.69       24.61      0.38 o 
  -3  -2   1       89.48       85.48      1.13 o 
  -2  -2   1      154.85      160.98      1.44 o 
  -1  -2   1     3378.34     3200.00     20.21 o 
   0  -2   1     2898.57     3030.44      9.34 o 
   1  -2   1     5223.39     5342.44     37.19 o 
   2  -2   1      315.40      364.24      0.88 o 
   3  -2   1      176.07      187.49      1.19 o 
   4  -2   1      160.60      164.90      1.28 o 
   5  -2   1      496.64      500.71      6.10 o 
   6  -2   1       34.44       33.08      0.73 o 
   7  -2   1       79.79       76.99      1.15 o 
   8  -2   1       23.76       24.58      0.83 o 
   9  -2   1       73.49       77.10      1.32 o 
  -9  -1   1        9.36        9.49      0.79 o 
  -8  -1   1        4.74        6.91      0.65 o 
  -7  -1   1       15.54       12.41      0.64 o 
  -6  -1   1       78.62       73.21      0.99 o 
  -5  -1   1       12.35        8.35      0.43 o 
  -4  -1   1      179.08      152.19      1.07 o 
  -3  -1   1     1592.42     1677.76     11.59 o 
  -2  -1   1        0.26        0.25      0.11 o 
  -1  -1   1       15.34       18.01      0.18 o 
   0  -1   1     1429.72     1493.56      7.59 o 
   1  -1   1      138.29      157.63      0.78 o 
   2  -1   1      610.43      642.14      2.51 o 
   3  -1   1      173.42      203.13      0.68 o 
   4  -1   1      951.45      956.40      6.32 o 
   5  -1   1       44.82       41.46      0.71 o 
   6  -1   1      211.63      194.57      1.58 o 
   7  -1   1      100.84       94.72      1.27 o 
   8  -1   1       10.08       10.18      0.73 o 
   9  -1   1        2.23        4.06      0.69 o 
  -9   0   1        0.00        0.12      0.61 o 
  -8   0   1       58.70       56.67      1.04 o 
  -7   0   1        0.06        0.06      0.46 o 
  -6   0   1        0.65        0.83      0.39 o 
  -5   0   1      128.12      136.79      1.12 o 
  -4   0   1     1971.06     2184.00      3.90 o 
  -3   0   1     1252.84     1374.16      2.63 o 
  -2   0   1     5800.55     5097.25    166.31 o 
  -1   0   1      753.88      790.51      4.52 o 
   1   0   1     2491.97     2484.20     26.50 o 
   2   0   1      983.40      916.06      1.99 o 
   3   0   1        1.50        0.60      0.23 o 
   4   0   1      151.59      145.62      1.09 o 
   5   0   1       94.00       88.73      1.00 o 
   6   0   1       94.03       83.20      1.10 o 
   7   0   1       28.87       25.54      0.80 o 
   8   0   1       69.39       73.09      1.25 o 
   9   0   1       12.52       14.30      0.86 o 
  -9   1   1       52.81       47.56      3.26 o 
  -8   1   1        2.35        3.64      0.56 o 
  -7   1   1        0.09       -0.45      0.46 o 
  -6   1   1        8.57        9.48      0.45 o 
  -5   1   1      161.58      164.92      1.15 o 
  -4   1   1       42.82       48.06      0.59 o 
  -3   1   1     2524.59     2445.64     13.42 o 
  -2   1   1     1647.42     1551.63     12.38 o 
  -1   1   1     1370.43     1244.09      6.32 o 
   0   1   1     2275.26     2429.41     12.87 o 
   1   1   1     4652.81     4798.11      9.51 o 
   2   1   1      294.62      286.91      0.81 o 
   3   1   1     1062.40     1058.23      3.16 o 
   4   1   1      188.27      177.70      1.22 o 
   5   1   1       75.11       70.67      0.94 o 
   6   1   1       21.82       20.88      0.68 o 
   7   1   1      125.41      123.98      1.48 o 
   8   1   1       10.01       10.52      0.82 o 
 -10   2   1       11.35       10.27      1.24 o 
  -9   2   1        1.20        2.19      0.40 o 
  -8   2   1        5.04        5.52      0.53 o 
  -7   2   1        0.27        0.26      0.35 o 
  -6   2   1       44.79       48.04      0.74 o 
  -5   2   1      116.11      117.66      0.96 o 
  -4   2   1        5.17        1.71      0.22 o 
  -3   2   1      943.53      966.93     10.49 o 
  -2   2   1      413.99      411.31      2.21 o 
  -1   2   1      615.23      609.70      4.80 o 
   0   2   1       42.34       59.87      0.20 o 
   1   2   1       53.78       59.58      0.39 o 
   2   2   1       65.02       75.62      0.38 o 
   3   2   1       16.48       24.31      0.35 o 
   4   2   1      171.37      158.40      2.82 o 
   5   2   1        5.31        7.38      0.54 o 
   6   2   1       16.36       17.26      0.66 o 
   7   2   1        7.07        7.75      0.68 o 
   8   2   1       78.21       83.48      1.44 o 
 -10   3   1        1.59        0.54      1.11 o 
  -9   3   1       22.87       23.19      0.56 o 
  -8   3   1      113.43      106.61      1.23 o 
  -7   3   1        0.05        0.38      0.36 o 
  -6   3   1      277.30      270.07      1.57 o 
  -5   3   1      146.89      143.58      1.05 o 
  -4   3   1       47.20       60.16      1.17 o 
  -3   3   1       23.62       32.05      0.29 o 
  -2   3   1      751.65      723.56      1.03 o 
  -1   3   1        3.29        2.28      0.12 o 
   0   3   1      593.94      654.75      1.96 o 
   1   3   1      697.53      779.62      3.58 o 
   2   3   1       41.65       41.82      0.32 o 
   3   3   1        0.88        0.46      0.19 o 
   4   3   1      268.88      252.51      2.65 o 
   5   3   1      170.71      170.95      1.53 o 
   6   3   1      128.13      130.52      1.40 o 
   7   3   1       34.87       35.61      0.93 o 
 -10   4   1       20.51       22.23      0.62 o 
  -9   4   1       31.68       28.67      1.98 o 
  -8   4   1       11.86        8.48      0.54 o 
  -7   4   1      196.85      194.92      1.50 o 
  -6   4   1        4.02        3.35      0.38 o 
  -5   4   1      129.44      119.63      4.46 o 
  -4   4   1      193.22      205.83      1.80 o 
  -3   4   1      511.04      536.40      2.03 o 
  -2   4   1       36.10       42.36      0.39 o 
  -1   4   1      604.11      570.25      0.97 o 
   0   4   1       35.96       40.95      0.72 o 
   1   4   1        5.55        2.41      0.10 o 
   2   4   1      243.44      229.56      2.01 o 
   3   4   1       87.41       85.86      0.56 o 
   4   4   1      137.53      149.60      0.91 o 
   5   4   1       37.89       37.48      1.81 o 
   6   4   1        2.35        2.91      0.38 o 
   7   4   1       12.90       15.80      1.01 o 
 -10   5   1        3.28        3.31      0.45 o 
  -9   5   1       16.45       14.97      0.90 o 
  -8   5   1        3.77        4.73      1.34 o 
  -7   5   1        7.92        8.91      0.52 o 
  -6   5   1      335.35      319.68      1.24 o 
  -5   5   1        4.15        3.01      0.20 o 
  -4   5   1      212.00      194.20      1.33 o 
  -3   5   1      128.66      139.36      1.04 o 
  -2   5   1       48.99       46.48      0.35 o 
  -1   5   1      422.49      422.04      3.97 o 
   0   5   1      715.34      800.59      1.66 o 
   1   5   1       40.38       35.72      0.48 o 
   2   5   1      242.23      230.72      3.63 o 
   3   5   1       95.18       91.38      1.19 o 
   4   5   1       32.45       32.27      2.22 o 
   5   5   1        0.09        0.39      0.46 o 
   6   5   1       32.89       34.63      1.14 o 
  -9   6   1       18.38       15.90      0.70 o 
  -8   6   1       15.52       13.61      0.66 o 
  -7   6   1      125.40      122.83      1.19 o 
  -6   6   1      116.03      108.42      4.95 o 
  -5   6   1      269.42      251.09      3.35 o 
  -4   6   1     1030.68      999.75      8.25 o 
  -3   6   1        0.60        0.89      0.20 o 
  -2   6   1       12.48       11.51      0.35 o 
  -1   6   1      390.04      412.36      3.55 o 
   0   6   1      469.92      478.77      9.55 o 
   1   6   1       63.30       67.58      6.05 o 
   2   6   1      257.22      255.07      3.14 o 
   3   6   1        7.13        7.94      0.32 o 
   4   6   1        1.31        1.54      0.58 o 
   5   6   1       29.55       25.34      1.01 o 
  -9   7   1       11.48       14.26      0.67 o 
  -8   7   1        6.43        5.30      0.53 o 
  -7   7   1       36.02       35.74      1.59 o 
  -6   7   1       48.24       43.02      0.82 o 
  -5   7   1       96.95       92.17      1.76 o 
  -4   7   1       13.15       11.37      0.35 o 
  -3   7   1      278.47      281.11      1.36 o 
  -2   7   1       11.34       11.15      0.46 o 
  -1   7   1      137.01      120.59      6.35 o 
   0   7   1       17.11       15.24      1.75 o 
   1   7   1      434.11      419.49      2.63 o 
   2   7   1        0.13        0.13      0.35 o 
   3   7   1       52.58       52.57      0.79 o 
   4   7   1        0.94        1.21      0.54 o 
  -9   8   1        0.35        0.18      0.48 o 
  -8   8   1       58.71       56.64      3.79 o 
  -7   8   1       22.72       19.73      0.99 o 
  -6   8   1        7.78        7.84      0.38 o 
  -5   8   1       50.99       48.32      0.89 o 
  -4   8   1      267.25      268.03      1.94 o 
  -3   8   1        8.22        9.80      0.47 o 
  -2   8   1      221.43      230.51      2.51 o 
  -1   8   1        0.28       -0.55      0.58 o 
   0   8   1       33.17       30.95      0.91 o 
   1   8   1        0.08        0.21      0.34 o 
   2   8   1       41.65       39.81      1.57 o 
   3   8   1       12.76       12.49      0.56 o 
  -8   9   1        5.44        5.15      2.31 o 
  -7   9   1       40.56       39.03      1.01 o 
  -6   9   1        9.27        8.35      0.74 o 
  -5   9   1        0.14       -0.33      0.41 o 
  -4   9   1       55.51       56.20      0.81 o 
  -3   9   1      273.29      279.99      2.57 o 
  -2   9   1       15.69       15.79      0.77 o 
  -1   9   1       31.39       33.87      1.00 o 
   0   9   1        8.50        8.53      0.68 o 
   1   9   1        1.98        2.45      0.44 o 
   2   9   1        5.72        5.26      0.52 o 
  -7  10   1        9.45        8.95      0.77 o 
  -6  10   1       15.03       14.63      0.87 o 
  -5  10   1        4.42        8.61      3.31 o 
  -4  10   1       75.05       76.93      0.97 o 
  -3  10   1       21.64       24.43      0.95 o 
  -2  10   1       46.46       51.78      1.26 o 
  -1  10   1       12.34       13.23      0.88 o 
   0  10   1       28.87       32.69      1.07 o 
   0 -10   2       12.82       14.41      0.79 o 
   1 -10   2       32.64       29.95      0.97 o 
   2 -10   2       40.59       38.21      1.01 o 
   3 -10   2        6.32        6.84      0.70 o 
   4 -10   2       34.93       33.34      1.02 o 
   5 -10   2       18.10       19.62      0.87 o 
   6 -10   2        0.03       -0.37      0.59 o 
  -2  -9   2        7.11        8.32      0.75 o 
  -1  -9   2       41.26       45.07      2.04 o 
   0  -9   2       56.13       61.76      1.19 o 
   1  -9   2       14.10       15.27      0.47 o 
   2  -9   2        8.98        8.98      1.10 o 
   3  -9   2       19.49       23.98      0.83 o 
   4  -9   2       34.27       35.42      0.95 o 
   5  -9   2       20.19       18.72      0.77 o 
   6  -9   2       18.06       21.49      0.89 o 
   7  -9   2        3.50        3.84      0.60 o 
  -4  -8   2        4.37        4.48      0.74 o 
  -3  -8   2       11.18       11.93      0.69 o 
  -2  -8   2       86.08       76.30      1.28 o 
  -1  -8   2        6.55        8.58      0.65 o 
   0  -8   2        2.14        1.36      0.74 o 
   1  -8   2       62.35       61.67      0.72 o 
   2  -8   2        9.69       13.00      0.42 o 
   3  -8   2       19.79       16.54      0.67 o 
   4  -8   2       30.08       31.90      0.84 o 
   5  -8   2       24.56       18.96      0.71 o 
   6  -8   2        6.57        6.56      0.62 o 
   7  -8   2       26.05       23.00      0.92 o 
   8  -8   2        7.39        8.48      0.83 o 
  -5  -7   2        6.11        4.87      0.76 o 
  -4  -7   2        0.75        0.65      0.59 o 
  -3  -7   2      116.56      106.20      1.45 o 
  -2  -7   2       74.11       67.21      1.15 o 
  -1  -7   2       43.67       37.52      0.58 o 
   0  -7   2        1.17        0.92      0.31 o 
   1  -7   2      117.15      121.53      2.21 o 
   2  -7   2       35.92       31.11      0.48 o 
   3  -7   2       99.24       98.93      1.19 o 
   4  -7   2       22.84       22.75      0.46 o 
   5  -7   2       69.53       65.83      2.63 o 
   6  -7   2       75.34       72.78      0.82 o 
   7  -7   2        0.28        2.03      0.71 o 
   8  -7   2      126.11      123.67      2.49 o 
  -6  -6   2        5.01        4.33      0.80 o 
  -5  -6   2        2.09        1.91      0.67 o 
  -4  -6   2        3.91        3.25      0.45 o 
  -3  -6   2        0.53        1.45      0.56 o 
  -2  -6   2      198.36      187.16      2.42 o 
  -1  -6   2       17.04       17.13      0.40 o 
   0  -6   2       15.73       18.39      0.39 o 
   1  -6   2       93.46       85.93      0.68 o 
   2  -6   2       94.33      102.03      3.29 o 
   3  -6   2        7.13        7.71      0.23 o 
   4  -6   2       58.88       63.32      0.64 o 
   5  -6   2       15.49       14.90      0.48 o 
   6  -6   2        1.59        1.75      0.34 o 
   7  -6   2      110.22      107.48      2.29 o 
   8  -6   2       34.72       38.94      0.70 o 
   9  -6   2        0.15       -0.30      0.54 o 
  -7  -5   2       62.35       57.80     10.26 o 
  -6  -5   2        6.91        6.97      0.45 o 
  -5  -5   2       89.08       88.68      2.52 o 
  -4  -5   2        4.08        4.43      0.36 o 
  -3  -5   2      241.88      224.23      1.10 o 
  -2  -5   2       23.28       23.84      0.81 o 
  -1  -5   2      321.47      313.55      1.20 o 
   0  -5   2      203.47      211.18      4.16 o 
   1  -5   2       92.89       96.66      0.63 o 
   2  -5   2       38.71       29.86      0.38 o 
   3  -5   2       84.64       79.97      0.77 o 
   4  -5   2       37.82       38.86      0.66 o 
   5  -5   2       46.65       45.66      0.98 o 
   6  -5   2       48.21       47.77      0.78 o 
   7  -5   2        0.66        0.24      0.32 o 
   8  -5   2        5.55        5.08      0.64 o 
   9  -5   2       11.72       11.16      0.74 o 
  -7  -4   2       39.58       45.01      1.06 o 
  -6  -4   2       72.84       74.09      1.29 o 
  -5  -4   2       98.61       98.10      3.59 o 
  -4  -4   2       66.99       67.76      1.59 o 
  -3  -4   2        2.26        2.03      0.19 o 
  -2  -4   2     1294.00     1242.46      3.41 o 
  -1  -4   2     1455.15     1403.15      2.54 o 
   0  -4   2      236.61      230.36      1.95 o 
   1  -4   2      735.76      785.20      1.54 o 
   2  -4   2      114.42      113.16      1.57 o 
   3  -4   2      348.92      368.75      2.75 o 
   4  -4   2       38.94       43.77      0.49 o 
   5  -4   2      235.76      223.50      1.12 o 
   6  -4   2       11.97       12.06      0.94 o 
   7  -4   2       30.43       26.40      0.51 o 
   8  -4   2       20.58       20.12      0.82 o 
   9  -4   2       10.84       11.93      0.84 o 
  -8  -3   2       24.75       33.22      1.00 o 
  -7  -3   2       12.63       13.47      0.68 o 
  -6  -3   2      174.19      178.24      3.85 o 
  -5  -3   2        6.70        4.96      0.88 o 
  -4  -3   2      222.77      201.27      2.48 o 
  -3  -3   2      308.04      321.70      2.29 o 
  -2  -3   2      359.90      365.40      1.97 o 
  -1  -3   2       20.54       14.08      0.35 o 
   0  -3   2     2484.27     2496.34     14.15 o 
   1  -3   2      513.84      548.21      4.06 o 
   2  -3   2       23.78       20.94      1.12 o 
   3  -3   2       26.22       30.98      0.50 o 
   4  -3   2      155.23      156.24      1.69 o 
   5  -3   2      166.36      177.78      0.93 o 
   6  -3   2       41.38       40.77      0.77 o 
   7  -3   2        0.49        1.18      0.51 o 
   8  -3   2        7.91        8.64      0.70 o 
   9  -3   2        0.99        0.43      0.65 o 
  -9  -2   2       11.87       13.71      0.83 o 
  -8  -2   2        4.28        3.21      0.60 o 
  -7  -2   2        1.61       -0.08      0.53 o 
  -6  -2   2        0.08       -0.23      0.45 o 
  -5  -2   2      294.68      287.33      3.46 o 
  -4  -2   2        4.09        3.44      0.22 o 
  -3  -2   2      884.68      930.12      1.44 o 
  -2  -2   2       63.33       68.17      0.31 o 
  -1  -2   2      426.76      416.67      1.82 o 
   0  -2   2     3196.71     3313.76    120.67 o 
   1  -2   2     5516.58     5437.62     21.73 o 
   2  -2   2       34.36       45.85      0.37 o 
   3  -2   2      339.51      346.91      1.56 o 
   4  -2   2       53.84       51.79      0.47 o 
   5  -2   2       20.31       17.27      0.34 o 
   6  -2   2        4.38        3.21      0.53 o 
   7  -2   2      318.06      313.25      2.27 o 
   8  -2   2        9.44       10.97      0.70 o 
   9  -2   2        5.52        6.89      0.77 o 
  -9  -1   2        8.87        8.83      0.76 o 
  -8  -1   2       29.42       27.88      0.82 o 
  -7  -1   2       10.84        7.89      0.57 o 
  -6  -1   2       35.01       35.28      1.47 o 
  -5  -1   2       67.36       73.42      0.66 o 
  -4  -1   2      963.13      986.26      8.02 o 
  -3  -1   2        1.14        1.04      0.31 o 
  -2  -1   2      969.98      923.09      1.82 o 
  -1  -1   2      833.45      874.98      1.21 o 
   0  -1   2     6946.95     6686.20     55.10 o 
   1  -1   2        9.92        8.03      0.15 o 
   2  -1   2     2305.87     2282.70      2.28 o 
   3  -1   2      304.92      281.12      3.60 o 
   4  -1   2      295.89      278.63      1.34 o 
   5  -1   2      113.60      109.86      1.15 o 
   6  -1   2      250.90      241.51      1.86 o 
   7  -1   2       68.96       73.19      1.24 o 
   8  -1   2       35.52       35.74      0.98 o 
   9  -1   2       72.45       77.29      1.41 o 
  -9   0   2        8.37        8.90      0.69 o 
  -8   0   2        0.11        1.35      0.53 o 
  -7   0   2       25.95       28.35      0.77 o 
  -6   0   2       16.25       18.44      0.35 o 
  -5   0   2        5.42        3.25      0.19 o 
  -4   0   2      231.99      228.38      1.69 o 
  -3   0   2     3098.60     2990.87     12.75 o 
  -2   0   2     1308.57     1252.24      3.55 o 
  -1   0   2      987.33     1019.46      1.71 o 
   0   0   2      151.11      119.17      0.47 o 
   1   0   2       19.37       26.94      0.81 o 
   2   0   2      343.08      322.11      0.55 o 
   3   0   2      431.35      417.30      0.88 o 
   4   0   2      392.78      385.01      1.87 o 
   5   0   2        1.49        1.81      0.45 o 
   6   0   2        0.30        0.16      0.51 o 
   7   0   2       85.25       86.31      1.30 o 
   8   0   2      120.38      135.16      1.67 o 
 -10   1   2        6.40        7.88      0.72 o 
  -9   1   2       50.21       49.63      2.99 o 
  -8   1   2        6.12        7.49      0.35 o 
  -7   1   2      136.67      134.59      1.35 o 
  -6   1   2        0.00       -0.16      0.25 o 
  -5   1   2       63.13       61.75      0.50 o 
  -4   1   2      873.91      904.40      7.52 o 
  -3   1   2      968.07      915.53      4.13 o 
  -2   1   2      644.02      633.33      2.00 o 
  -1   1   2     2063.74     2000.79     10.54 o 
   0   1   2      165.47      202.38      0.94 o 
   1   1   2        3.33        2.55      0.07 o 
   2   1   2        0.05        0.27      0.10 o 
   3   1   2      846.25      832.80      2.44 o 
   4   1   2       85.13       84.42      0.93 o 
   5   1   2      869.24      844.22      3.10 o 
   6   1   2        1.68        1.16      0.50 o 
   7   1   2       23.80       24.49      0.82 o 
   8   1   2        3.84        2.33      0.76 o 
 -10   2   2       11.86       11.83      1.49 o 
  -9   2   2        0.10        0.08      0.36 o 
  -8   2   2       36.47       39.76      2.14 o 
  -7   2   2       33.53       31.07      0.49 o 
  -6   2   2       17.57       18.92      2.38 o 
  -5   2   2       33.46       33.13      0.40 o 
  -4   2   2      747.80      712.68      4.51 o 
  -3   2   2      784.60      782.59      1.85 o 
  -2   2   2     5295.82     4680.27     34.14 o 
  -1   2   2      134.97      139.41      0.77 o 
   0   2   2       86.44       65.32      0.87 o 
   1   2   2      501.91      588.23      1.63 o 
   2   2   2       57.74       64.19      0.73 o 
   3   2   2       99.48      102.04      0.92 o 
   4   2   2     1195.53     1206.60      2.65 o 
   5   2   2       79.25       80.60      1.06 o 
   6   2   2       23.39       21.82      0.71 o 
   7   2   2        1.57        1.30      0.58 o 
   8   2   2        5.62        5.12      0.73 o 
 -10   3   2       23.72       21.15      1.03 o 
  -9   3   2        5.43        5.04      0.43 o 
  -8   3   2        5.81        4.44      0.35 o 
  -7   3   2        0.61        0.07      0.30 o 
  -6   3   2       90.97       85.92      4.01 o 
  -5   3   2       70.74       65.88      0.51 o 
  -4   3   2      152.35      161.83      1.33 o 
  -3   3   2      274.55      278.99      0.73 o 
  -2   3   2      858.24      942.02     22.42 o 
  -1   3   2       16.01       24.11      0.44 o 
   0   3   2      439.19      441.25      1.58 o 
   1   3   2      661.62      757.25      2.84 o 
   2   3   2      123.43      151.74      1.57 o 
   3   3   2        0.82        0.87      0.20 o 
   4   3   2       23.96       20.56      0.45 o 
   5   3   2       70.41       71.01      0.75 o 
   6   3   2       47.31       53.07      1.05 o 
   7   3   2       10.53        6.41      0.55 o 
 -10   4   2        1.86        1.36      0.42 o 
  -9   4   2       19.92       17.73      0.86 o 
  -8   4   2        0.49       -0.04      0.33 o 
  -7   4   2      294.33      286.81      5.49 o 
  -6   4   2      179.88      171.10      0.88 o 
  -5   4   2      481.46      459.19      5.55 o 
  -4   4   2        0.72        1.06      0.12 o 
  -3   4   2        9.04        8.80      0.15 o 
  -2   4   2        4.90        4.53      0.17 o 
  -1   4   2      759.08      848.51      2.22 o 
   0   4   2      215.06      250.94      0.89 o 
   1   4   2        6.92       11.01      0.20 o 
   2   4   2      138.64      137.88      1.32 o 
   3   4   2        4.19        4.66      0.32 o 
   4   4   2       34.74       33.14      0.59 o 
   5   4   2      143.98      144.17      4.79 o 
   6   4   2       27.43       28.04      1.06 o 
 -10   5   2       25.16       28.39      0.62 o 
  -9   5   2        4.16        4.47      0.41 o 
  -8   5   2        0.78        0.12      0.34 o 
  -7   5   2      137.80      129.29      1.53 o 
  -6   5   2       19.32       28.20      0.62 o 
  -5   5   2       66.82       65.64      1.24 o 
  -4   5   2      123.36      109.78      1.44 o 
  -3   5   2       52.40       56.82      0.49 o 
  -2   5   2       38.67       44.39      0.36 o 
  -1   5   2        0.69        1.74      0.18 o 
   0   5   2      127.46      120.66      0.80 o 
   1   5   2        3.00        3.43      0.40 o 
   2   5   2      198.25      186.26      1.70 o 
   3   5   2        3.10        2.85      0.35 o 
   4   5   2        0.99        0.68      0.39 o 
   5   5   2        3.25        3.09      0.49 o 
   6   5   2       60.28       71.47      1.63 o 
 -10   6   2        0.00        0.31      0.49 o 
  -9   6   2       38.17       37.79      0.93 o 
  -8   6   2       44.23       37.07      0.85 o 
  -7   6   2        8.60        7.64      0.59 o 
  -6   6   2      162.96      141.73      3.77 o 
  -5   6   2      308.87      291.40      3.22 o 
  -4   6   2       73.39       80.67      2.98 o 
  -3   6   2      465.92      488.58      3.73 o 
  -2   6   2      373.07      384.31      9.37 o 
  -1   6   2        0.44        0.16      0.29 o 
   0   6   2        2.13        2.10      0.49 o 
   1   6   2      334.64      352.11     10.41 o 
   2   6   2        6.91        7.29      0.39 o 
   3   6   2      147.82      141.15      0.91 o 
   4   6   2       62.37       67.01      0.95 o 
   5   6   2        0.63        0.08      0.48 o 
  -9   7   2        2.51        3.09      0.59 o 
  -8   7   2       16.64       17.19      0.68 o 
  -7   7   2       87.53       87.37      1.16 o 
  -6   7   2        3.87        3.10      0.36 o 
  -5   7   2        3.01        3.26      0.93 o 
  -4   7   2       65.11       63.21      0.96 o 
  -3   7   2      983.21     1060.17      7.58 o 
  -2   7   2       53.01       54.74      0.86 o 
  -1   7   2      121.26      125.24      1.49 o 
   0   7   2       79.04       81.09      1.46 o 
   1   7   2       17.35       17.18      0.50 o 
   2   7   2      104.12      100.61      2.53 o 
   3   7   2      130.97      128.78      1.18 o 
   4   7   2       16.83       18.17      0.85 o 
  -9   8   2        4.48        3.03      0.56 o 
  -8   8   2       13.40       12.60      0.63 o 
  -7   8   2        0.64        0.82      0.34 o 
  -6   8   2      128.88      140.72      1.15 o 
  -5   8   2        5.23        4.84      0.42 o 
  -4   8   2       18.08       17.87      0.54 o 
  -3   8   2       76.70       77.37      1.30 o 
  -2   8   2       14.21       13.55      0.74 o 
  -1   8   2        0.87        0.66      0.57 o 
   0   8   2        0.34        1.57      0.59 o 
   1   8   2       23.32       21.20      0.91 o 
   2   8   2       16.11       16.21      1.80 o 
   3   8   2       17.06       16.91      1.56 o 
  -8   9   2        0.04        0.16      0.40 o 
  -7   9   2       68.44       60.93     10.78 o 
  -6   9   2        0.67        0.40      0.43 o 
  -5   9   2       38.77       37.74      0.70 o 
  -4   9   2        4.59        3.42      0.56 o 
  -3   9   2        5.32        4.88      0.66 o 
  -2   9   2        3.11        3.53      0.66 o 
  -1   9   2       33.31       34.58      1.03 o 
   0   9   2       20.87       19.88      0.87 o 
   1   9   2       53.57       45.46      3.83 o 
  -6  10   2       20.66       20.11      4.33 o 
  -5  10   2        3.41        4.20      0.47 o 
  -4  10   2        2.62        3.60      0.75 o 
  -3  10   2       12.07       13.90      0.89 o 
  -2  10   2        4.55        4.75      0.76 o 
  -1  10   2        1.11        0.82      0.66 o 
   0 -10   3       38.02       26.42      0.86 o 
   1 -10   3       25.60       25.67      0.88 o 
   2 -10   3        0.05       -0.17      0.62 o 
   3 -10   3       16.37       15.46      0.84 o 
   4 -10   3        5.83        6.52      0.68 o 
   5 -10   3        0.07       -0.22      0.57 o 
  -2  -9   3       28.26       28.80      1.03 o 
  -1  -9   3       10.12       10.63      0.76 o 
   0  -9   3       18.33       17.24      0.52 o 
   1  -9   3        6.29        3.77      0.57 o 
   2  -9   3      115.95      107.21      1.39 o 
   3  -9   3        0.02        0.26      0.51 o 
   4  -9   3       15.99       15.66      0.74 o 
   5  -9   3       13.83       13.20      0.78 o 
   6  -9   3        6.85        6.76      0.73 o 
   7  -9   3        5.53        5.31      0.74 o 
  -4  -8   3        3.74        3.14      0.71 o 
  -3  -8   3        8.11        9.88      0.70 o 
  -2  -8   3       39.85       43.20      1.08 o 
  -1  -8   3        1.31        0.92      0.51 o 
   0  -8   3        5.20        3.80      0.38 o 
   1  -8   3       82.84       76.08      8.90 o 
   2  -8   3        0.77        0.25      0.43 o 
   3  -8   3        1.92        2.41      0.49 o 
   4  -8   3        1.72        0.68      0.51 o 
   5  -8   3       17.26       16.48      0.74 o 
   6  -8   3        0.01       -0.41      0.53 o 
   7  -8   3       34.69       35.76      1.07 o 
  -5  -7   3        2.49        1.17      0.69 o 
  -4  -7   3        0.01       -0.36      0.64 o 
  -3  -7   3      111.93      110.23      1.47 o 
  -2  -7   3      156.36      120.56     11.53 o 
  -1  -7   3       24.10       23.41      0.67 o 
   0  -7   3        0.45        1.93      0.31 o 
   1  -7   3        5.10        6.23      0.34 o 
   2  -7   3       33.07       30.00      0.73 o 
   3  -7   3        0.23        0.40      0.45 o 
   4  -7   3      305.87      287.55      5.38 o 
   5  -7   3        0.49        0.79      0.43 o 
   6  -7   3       30.40       30.80      0.83 o 
   7  -7   3       24.82       23.31      1.19 o 
   8  -7   3        9.40       10.06      0.87 o 
  -6  -6   3       10.51        7.91      1.78 o 
  -5  -6   3        0.37        0.02      0.39 o 
  -4  -6   3       26.04       26.13      0.87 o 
  -3  -6   3      242.40      192.62     21.51 o 
  -2  -6   3      190.03      183.80      5.48 o 
  -1  -6   3       51.83       53.18      0.84 o 
   0  -6   3       40.71       40.33      0.51 o 
   1  -6   3       19.52       21.23      0.40 o 
   2  -6   3       41.74       37.32      0.78 o 
   3  -6   3       71.42       70.04      0.68 o 
   4  -6   3      102.05       96.73      0.81 o 
   5  -6   3       25.09       25.41      0.55 o 
   6  -6   3      193.24      186.42      1.87 o 
   7  -6   3       27.90       29.69      0.62 o 
   8  -6   3        0.01       -0.34      0.63 o 
  -7  -5   3       22.44       28.76      0.74 o 
  -6  -5   3       11.91       13.08      0.80 o 
  -5  -5   3       76.55       71.45      1.40 o 
  -4  -5   3       33.27       30.71      0.96 o 
  -3  -5   3        6.86        8.34      0.36 o 
  -2  -5   3      111.32       97.21      7.00 o 
  -1  -5   3      295.90      273.14      1.62 o 
   0  -5   3       48.90       56.05      0.76 o 
   1  -5   3       31.35       36.16      1.37 o 
   2  -5   3       90.70       94.65      0.87 o 
   3  -5   3      107.28      106.00      1.23 o 
   4  -5   3       13.12       12.64      0.38 o 
   5  -5   3      403.94      405.75      2.24 o 
   6  -5   3        0.31        0.91      0.42 o 
   7  -5   3        5.62        6.11      0.63 o 
   8  -5   3       18.64       18.62      0.85 o 
   9  -5   3       10.22       10.01      0.83 o 
  -7  -4   3       49.64       50.46      1.03 o 
  -6  -4   3       79.47       85.59      2.79 o 
  -5  -4   3       14.79       12.90      0.48 o 
  -4  -4   3      222.48      210.51      1.54 o 
  -3  -4   3      356.67      340.67      1.08 o 
  -2  -4   3      292.70      262.34      4.96 o 
  -1  -4   3        6.29        5.14      0.36 o 
   0  -4   3      270.73      242.05      1.38 o 
   1  -4   3     1075.59     1147.37      8.29 o 
   2  -4   3      295.97      288.57      9.03 o 
   3  -4   3       14.65       16.34      0.35 o 
   4  -4   3      256.93      244.68      1.13 o 
   5  -4   3       15.86       17.92      0.43 o 
   6  -4   3      167.79      163.87      2.93 o 
   7  -4   3       93.81      100.60      1.42 o 
   8  -4   3        2.65        2.67      0.67 o 
   9  -4   3        0.00       -0.70      0.70 o 
  -8  -3   3       24.39       24.62      0.92 o 
  -7  -3   3       11.66       17.11      0.71 o 
  -6  -3   3       16.88       13.76      0.87 o 
  -5  -3   3      334.44      337.34      2.51 o 
  -4  -3   3      249.85      228.42      1.03 o 
  -3  -3   3       25.77       31.48      0.36 o 
  -2  -3   3      246.60      228.06      1.64 o 
  -1  -3   3      620.58      640.68      3.24 o 
   0  -3   3     1413.53     1556.21      6.19 o 
   1  -3   3     1686.87     1677.30      3.38 o 
   2  -3   3       79.46       94.19      0.82 o 
   3  -3   3       55.09       57.35      0.51 o 
   4  -3   3       13.89       14.14      0.34 o 
   5  -3   3      149.94      144.90      2.90 o 
   6  -3   3       88.23       80.57      1.19 o 
   7  -3   3       16.26       14.35      0.74 o 
   8  -3   3       10.02        7.84      0.78 o 
   9  -3   3       16.53       16.83      0.96 o 
  -9  -2   3        6.16        7.61      0.83 o 
  -8  -2   3        0.17       -0.31      0.63 o 
  -7  -2   3        0.55        0.20      0.47 o 
  -6  -2   3       14.88       14.11      3.00 o 
  -5  -2   3       35.10       33.51      0.81 o 
  -4  -2   3        8.61       12.02      0.39 o 
  -3  -2   3     1571.39     1560.53      3.46 o 
  -2  -2   3       22.41       19.01      0.18 o 
  -1  -2   3      112.44      108.72      1.32 o 
   0  -2   3       89.22       88.58      0.49 o 
   1  -2   3       34.88       44.96      1.10 o 
   2  -2   3      363.86      401.66      1.14 o 
   3  -2   3      198.40      171.48      0.78 o 
   4  -2   3        3.87        3.26      0.23 o 
   5  -2   3       55.59       52.86      0.90 o 
   6  -2   3      152.44      146.96      1.57 o 
   7  -2   3       38.63       37.96      1.01 o 
   8  -2   3        7.79        6.94      0.71 o 
  -9  -1   3        0.65        0.42      0.51 o 
  -8  -1   3       49.52       50.84      1.03 o 
  -7  -1   3        4.85        4.49      0.50 o 
  -6  -1   3       66.98       67.75      1.54 o 
  -5  -1   3        0.01        0.01      0.17 o 
  -4  -1   3      110.67      124.16      1.64 o 
  -3  -1   3       23.23       23.20      0.57 o 
  -2  -1   3       60.47       52.38      0.49 o 
  -1  -1   3        0.03        0.26      0.12 o 
   0  -1   3      101.09      107.20      1.37 o 
   1  -1   3      286.53      302.23      1.14 o 
   2  -1   3      445.80      439.10      1.69 o 
   3  -1   3      105.82      126.85      1.40 o 
   4  -1   3      960.18      977.59      3.18 o 
   5  -1   3      283.48      282.12      1.92 o 
   6  -1   3        8.36        9.33      0.67 o 
   7  -1   3       22.27       22.17      0.89 o 
   8  -1   3       97.26       99.86      1.55 o 
  -9   0   3        8.51        6.95      0.73 o 
  -8   0   3        0.01       -0.06      0.46 o 
  -7   0   3       38.80       73.12     30.06 o 
  -6   0   3       16.24       16.71      0.35 o 
  -5   0   3       79.98       84.42      1.32 o 
  -4   0   3       24.04       23.32      0.37 o 
  -3   0   3       66.75       52.28      0.37 o 
  -2   0   3      281.57      275.17      0.77 o 
  -1   0   3      770.75      741.64      1.14 o 
   0   0   3        0.16        0.19      0.07 o 
   1   0   3      161.75      170.12      1.99 o 
   2   0   3      119.62      136.95      1.42 o 
   3   0   3      495.71      488.17      2.03 o 
   4   0   3      257.93      249.55      1.64 o 
   5   0   3      310.19      309.43      2.04 o 
   6   0   3       23.34       22.99      0.78 o 
   7   0   3       98.44      100.55      1.42 o 
   8   0   3        3.57        5.94      0.75 o 
 -10   1   3        1.98        1.45      0.64 o 
  -9   1   3        1.88        0.88      0.35 o 
  -8   1   3       18.03       19.24      1.06 o 
  -7   1   3       22.62       21.35      1.08 o 
  -6   1   3       29.17       34.52      0.80 o 
  -5   1   3      545.89      553.23      3.22 o 
  -4   1   3       38.75       41.06      1.25 o 
  -3   1   3       85.82       77.00      1.39 o 
  -2   1   3        4.22        2.73      0.11 o 
  -1   1   3      606.19      559.57      3.12 o 
   0   1   3        5.52        7.65      0.61 o 
   1   1   3     1464.81     1547.19      1.95 o 
   2   1   3      186.46      221.92      0.82 o 
   3   1   3        5.93        7.06      0.22 o 
   4   1   3      146.53      150.77      1.33 o 
   5   1   3      108.27      108.69      1.27 o 
   6   1   3       16.04       14.01      0.63 o 
   7   1   3        7.32        8.27      0.69 o 
   8   1   3       33.14       38.79      1.09 o 
 -10   2   3        3.62        3.73      0.41 o 
  -9   2   3       14.17       14.34      1.11 o 
  -8   2   3       38.48       35.52      0.80 o 
  -7   2   3       29.33       28.56      0.47 o 
  -6   2   3     1547.13     1530.53      7.10 o 
  -5   2   3       84.78       86.35      1.86 o 
  -4   2   3      814.02      801.56      7.72 o 
  -3   2   3        9.71        5.72      0.15 o 
  -2   2   3      361.56      372.10      1.36 o 
  -1   2   3      434.19      477.87      6.31 o 
   0   2   3      713.43      773.04      1.78 o 
   1   2   3      264.42      283.22      1.36 o 
   2   2   3       66.37       55.61      0.51 o 
   3   2   3        0.70        0.30      0.16 o 
   4   2   3      233.50      247.85      1.66 o 
   5   2   3       12.69       13.14      0.56 o 
   6   2   3       62.56       65.28      1.09 o 
   7   2   3        6.75        9.08      0.67 o 
 -10   3   3       19.47       24.46      1.07 o 
  -9   3   3        4.30        4.76      0.41 o 
  -8   3   3        4.39        4.97      0.35 o 
  -7   3   3      119.14      117.38      0.83 o 
  -6   3   3       82.92       77.96      1.48 o 
  -5   3   3      218.98      225.14      0.90 o 
  -4   3   3      258.95      219.23      1.29 o 
  -3   3   3      470.27      546.55      1.00 o 
  -2   3   3      203.49      217.51      1.12 o 
  -1   3   3      128.84      134.79      3.01 o 
   0   3   3      541.04      591.20      0.86 o 
   1   3   3      210.98      180.93      1.23 o 
   2   3   3       63.57       60.91      0.33 o 
   3   3   3       51.31       40.98      0.60 o 
   4   3   3       60.92       58.49      1.10 o 
   5   3   3        0.06       -0.11      0.32 o 
   6   3   3        1.87        0.71      0.74 o 
   7   3   3        6.37        6.51      0.88 o 
 -10   4   3       34.71       38.00      0.69 o 
  -9   4   3       47.04       43.79      1.68 o 
  -8   4   3       51.90       52.16      1.16 o 
  -7   4   3        0.22        2.55      1.83 o 
  -6   4   3       93.72       89.65      1.27 o 
  -5   4   3      329.48      323.97      1.04 o 
  -4   4   3       68.63       53.13      0.68 o 
  -3   4   3      561.33      547.85      1.97 o 
  -2   4   3      111.23      121.93      0.91 o 
  -1   4   3      202.03      227.28      3.16 o 
   0   4   3        7.64        9.30      0.21 o 
   1   4   3      353.82      343.17      0.87 o 
   2   4   3      144.93      139.17      1.02 o 
   3   4   3      330.67      320.87      1.49 o 
   4   4   3       13.66       10.94      0.82 o 
   5   4   3       10.74       10.23      0.81 o 
   6   4   3        8.53        8.77      0.79 o 
 -10   5   3        9.26       10.64      0.71 o 
  -9   5   3       38.30       38.45      0.93 o 
  -8   5   3       29.11       32.16      0.83 o 
  -7   5   3        2.51        1.17      0.50 o 
  -6   5   3        5.35        7.21      0.43 o 
  -5   5   3       13.22       11.56      0.43 o 
  -4   5   3      694.95      709.60      2.50 o 
  -3   5   3        3.13        2.91      0.35 o 
  -2   5   3      773.94      845.95      2.68 o 
  -1   5   3      162.72      158.18      0.87 o 
   0   5   3        0.75        2.81      1.36 o 
   1   5   3        3.63        2.63      0.24 o 
   2   5   3      374.44      346.48      2.33 o 
   3   5   3        3.45        3.02      0.29 o 
   4   5   3      111.25      103.82      3.67 o 
   5   5   3        3.72        2.16      0.73 o 
 -10   6   3        2.69        1.63      0.60 o 
  -9   6   3       19.14       17.31      0.73 o 
  -8   6   3        0.32        1.23      0.43 o 
  -7   6   3      227.45      225.29      1.70 o 
  -6   6   3       44.33       46.30      0.83 o 
  -5   6   3       25.88       23.16      0.57 o 
  -4   6   3       18.85       19.22      0.56 o 
  -3   6   3      480.76      494.10      1.64 o 
  -2   6   3       46.43       50.20      4.63 o 
  -1   6   3      389.47      409.51      6.31 o 
   0   6   3        9.60        7.09      0.37 o 
   1   6   3       23.18       19.63      0.40 o 
   2   6   3       11.46        9.77      0.35 o 
   3   6   3      190.57      189.37      1.63 o 
   4   6   3       24.73       27.07      1.18 o 
  -9   7   3        1.96        3.01      0.55 o 
  -8   7   3       56.53       56.38      1.00 o 
  -7   7   3       47.00       43.29      0.91 o 
  -6   7   3      158.70      153.94      1.42 o 
  -5   7   3       62.54       66.49      0.96 o 
  -4   7   3       17.29       16.38      1.80 o 
  -3   7   3      116.16      126.74      4.25 o 
  -2   7   3      636.41      651.10      3.28 o 
  -1   7   3      145.16      153.83      1.69 o 
   0   7   3      198.30      200.31      1.25 o 
   1   7   3      140.60      133.49      1.09 o 
   2   7   3        2.48        3.86      0.44 o 
   3   7   3       43.43       46.47      0.82 o 
  -9   8   3        2.39        2.49      0.55 o 
  -8   8   3        6.48        6.00      0.55 o 
  -7   8   3       32.14       32.78      0.83 o 
  -6   8   3       53.00       57.91      1.01 o 
  -5   8   3       30.89       29.51      1.08 o 
  -4   8   3       41.91       45.94      3.30 o 
  -3   8   3       77.12       79.08      1.30 o 
  -2   8   3       49.68       54.56      1.14 o 
  -1   8   3       31.35       33.55      1.02 o 
   0   8   3      167.69      182.44      3.36 o 
   1   8   3       21.05       19.56      0.89 o 
   2   8   3        2.95        3.23      0.73 o 
  -8   9   3        0.07       -0.04      0.41 o 
  -7   9   3       11.09       11.26      0.74 o 
  -6   9   3        1.03        0.71      0.54 o 
  -5   9   3       12.02       13.18      1.10 o 
  -4   9   3        9.65       11.69      0.77 o 
  -3   9   3       27.26       27.26      0.92 o 
  -2   9   3        5.10        4.72      0.69 o 
  -1   9   3       14.96       16.79      0.90 o 
   0   9   3        4.57        4.47      0.83 o 
  -6  10   3        7.67        7.08      0.69 o 
  -5  10   3        1.26        1.87      1.00 o 
  -4  10   3       21.69       22.62      0.93 o 
  -3  10   3        7.62        7.27      0.73 o 
  -2  10   3       11.16       11.33      0.80 o 
   0 -10   4       20.07       15.59      0.75 o 
   1 -10   4        3.05        2.17      0.63 o 
   2 -10   4       25.54       24.75      0.89 o 
   3 -10   4        9.12       12.00      0.81 o 
   4 -10   4        1.07        0.90      0.69 o 
  -2  -9   4       92.92       93.38      1.60 o 
  -1  -9   4        0.30       -0.15      0.43 o 
   0  -9   4        1.07        0.82      0.59 o 
   1  -9   4        4.90        4.17      0.65 o 
   2  -9   4        6.81        5.57      0.57 o 
   3  -9   4       11.58        8.32      0.60 o 
   4  -9   4       36.79       37.69      1.01 o 
   5  -9   4        2.62        1.54      0.55 o 
   6  -9   4        2.91        3.56      0.61 o 
  -4  -8   4       14.39       16.04      0.83 o 
  -3  -8   4       95.87       90.35      1.45 o 
  -2  -8   4        0.03        0.39      0.37 o 
  -1  -8   4       29.49       30.53      0.65 o 
   0  -8   4        5.47        6.74      0.57 o 
   1  -8   4       25.92       24.90      0.80 o 
   2  -8   4        1.01        1.13      0.44 o 
   3  -8   4       15.21       14.66      0.68 o 
   4  -8   4        0.02        0.09      0.34 o 
   5  -8   4       13.01       13.29      0.47 o 
   6  -8   4       48.01       47.13      1.77 o 
   7  -8   4        1.88        2.29      0.46 o 
  -5  -7   4       19.07       18.50      0.93 o 
  -4  -7   4        0.80       -0.13      0.60 o 
  -3  -7   4        0.31        0.79      0.61 o 
  -2  -7   4       32.61       34.57      1.92 o 
  -1  -7   4       24.45       30.79      0.80 o 
   0  -7   4        3.87        4.49      0.50 o 
   1  -7   4        0.16        0.24      0.41 o 
   2  -7   4        1.29        4.86      0.48 o 
   3  -7   4       25.59       20.34      0.75 o 
   4  -7   4        0.38        0.84      0.46 o 
   5  -7   4        0.09       -0.37      0.37 o 
   6  -7   4        6.81        7.37      0.46 o 
   7  -7   4        5.36        4.94      0.51 o 
  -6  -6   4        7.26        6.60      1.16 o 
  -5  -6   4       25.84       21.11      0.88 o 
  -4  -6   4       56.48       45.67      1.04 o 
  -3  -6   4       51.53       51.74      2.39 o 
  -2  -6   4        1.41        3.37      0.91 o 
  -1  -6   4      130.04      120.03      1.27 o 
   0  -6   4      111.49      115.26      1.24 o 
   1  -6   4       31.34       25.45      0.72 o 
   2  -6   4      453.38      465.55      2.47 o 
   3  -6   4       17.91       20.31      0.70 o 
   4  -6   4       33.98       31.50      0.56 o 
   5  -6   4      110.22      105.91      0.93 o 
   6  -6   4       63.61       66.94      1.07 o 
   7  -6   4        5.42        5.24      0.45 o 
   8  -6   4       22.98       27.67      1.02 o 
  -7  -5   4        0.04        0.40      0.69 o 
  -6  -5   4       11.11       11.10      0.52 o 
  -5  -5   4       92.59       83.86      0.86 o 
  -4  -5   4        0.58        0.75      0.38 o 
  -3  -5   4       33.83       27.74      1.35 o 
  -2  -5   4      141.68      139.75      1.71 o 
  -1  -5   4      162.76      151.44      1.30 o 
   0  -5   4        0.01        0.02      0.38 o 
   1  -5   4      814.65      843.29      2.98 o 
   2  -5   4       21.31       20.76      0.68 o 
   3  -5   4      117.84      126.56      0.88 o 
   4  -5   4      121.44      111.20      0.87 o 
   5  -5   4      153.66      145.67      2.06 o 
   6  -5   4       26.54       23.33      0.54 o 
   7  -5   4       76.74       74.36      1.33 o 
   8  -5   4       16.87       18.13      0.92 o 
  -7  -4   4       12.69       14.20      0.77 o 
  -6  -4   4        0.60        0.93      0.40 o 
  -5  -4   4       42.62       40.38      0.50 o 
  -4  -4   4      328.88      315.66      4.08 o 
  -3  -4   4      113.00      110.70      2.44 o 
  -2  -4   4      460.35      447.67      9.00 o 
  -1  -4   4        0.06        0.17      0.15 o 
   0  -4   4        2.19        3.04      0.28 o 
   1  -4   4      104.72      111.18      1.07 o 
   2  -4   4      501.21      500.13      2.16 o 
   3  -4   4      142.32      135.34      3.24 o 
   4  -4   4        2.27        2.52      0.42 o 
   5  -4   4      177.00      174.77      1.39 o 
   6  -4   4       87.99       88.54      1.33 o 
   7  -4   4        8.42        8.95      0.77 o 
   8  -4   4       15.15       17.54      0.91 o 
  -8  -3   4       24.75       25.07      0.91 o 
  -7  -3   4       65.26       63.02      1.11 o 
  -6  -3   4       25.02       23.76      1.48 o 
  -5  -3   4      168.50      163.35      2.61 o 
  -4  -3   4       49.70       50.85      0.53 o 
  -3  -3   4      729.79      693.07      4.76 o 
  -2  -3   4      113.98      115.57      1.19 o 
  -1  -3   4       33.59       27.27      0.43 o 
   0  -3   4      324.33      343.56      1.08 o 
   1  -3   4      946.38      962.38      1.90 o 
   2  -3   4       71.38       68.36      0.76 o 
   3  -3   4      427.36      429.56      1.42 o 
   4  -3   4      345.27      342.05      6.12 o 
   5  -3   4        3.32        2.29      0.52 o 
   6  -3   4        0.86        1.00      0.57 o 
   7  -3   4       35.91       32.12      1.01 o 
   8  -3   4       32.97       35.27      1.13 o 
  -9  -2   4       11.47       11.72      0.77 o 
  -8  -2   4       13.43       14.11      0.80 o 
  -7  -2   4        9.33       11.73      0.67 o 
  -6  -2   4       10.02        7.97      0.40 o 
  -5  -2   4        0.35        0.22      0.25 o 
  -4  -2   4       88.29       86.64      0.75 o 
  -3  -2   4      448.42      410.75      1.93 o 
  -2  -2   4      210.57      200.43      0.64 o 
  -1  -2   4        0.43        0.30      0.28 o 
   0  -2   4      467.31      521.86      1.41 o 
   1  -2   4       32.95       35.77      0.63 o 
   2  -2   4        3.10        1.00      0.17 o 
   3  -2   4      132.92      109.23      0.68 o 
   4  -2   4      106.66      104.75      1.21 o 
   5  -2   4      170.49      165.78      1.60 o 
   6  -2   4        1.52        1.89      0.65 o 
   7  -2   4       13.03       12.18      0.86 o 
   8  -2   4        0.31       -0.06      0.63 o 
  -9  -1   4        0.00       -0.48      0.61 o 
  -8  -1   4        9.25       12.03      0.73 o 
  -7  -1   4        0.17        0.25      0.49 o 
  -6  -1   4       16.40       16.58      1.03 o 
  -5  -1   4        1.32        0.83      0.20 o 
  -4  -1   4      151.04      155.73      0.73 o 
  -3  -1   4        1.69        0.57      0.11 o 
  -2  -1   4      676.25      678.37      3.89 o 
  -1  -1   4      424.76      449.44      1.66 o 
   0  -1   4     1685.38     1695.23      1.95 o 
   1  -1   4      147.62      162.33      1.23 o 
   2  -1   4      589.96      648.58      1.44 o 
   3  -1   4      148.33      146.92      0.92 o 
   4  -1   4      423.53      407.66      2.26 o 
   5  -1   4        8.55       11.10      0.66 o 
   6  -1   4      174.24      173.24      1.79 o 
   7  -1   4        3.11        2.06      0.67 o 
   8  -1   4        0.02        0.67      0.62 o 
  -9   0   4        5.65        7.81      0.64 o 
  -8   0   4        0.21       -0.20      0.50 o 
  -7   0   4       50.77       55.91      0.62 o 
  -6   0   4       41.34       40.18      1.07 o 
  -5   0   4      175.44      180.59      5.32 o 
  -4   0   4       57.38       52.46      0.43 o 
  -3   0   4        0.29        0.63      0.13 o 
  -2   0   4      860.30      898.78      2.29 o 
  -1   0   4      471.78      478.39      1.64 o 
   0   0   4       15.22       23.41      0.36 o 
   1   0   4      932.54     1042.78      3.45 o 
   2   0   4       17.13       16.03      0.16 o 
   3   0   4      203.69      199.03      1.43 o 
   4   0   4       52.59       54.90      0.90 o 
   5   0   4      983.97     1023.64      3.85 o 
   6   0   4        6.45        8.17      0.67 o 
   7   0   4       20.76       22.50      0.93 o 
 -10   1   4        0.52        1.92      0.58 o 
  -9   1   4       25.87       26.30      1.58 o 
  -8   1   4        6.60        7.02      0.37 o 
  -7   1   4        9.06        9.41      0.35 o 
  -6   1   4      123.52      127.29      2.09 o 
  -5   1   4       46.40       41.80      0.95 o 
  -4   1   4       50.81       60.12      0.77 o 
  -3   1   4      476.39      502.94      2.53 o 
  -2   1   4      357.74      368.08      1.52 o 
  -1   1   4       58.18       59.35      0.52 o 
   0   1   4      591.26      589.67      1.91 o 
   1   1   4      131.73      133.58      0.81 o 
   2   1   4      457.13      470.81      1.24 o 
   3   1   4        2.10        2.60      0.34 o 
   4   1   4      232.20      232.78      1.73 o 
   5   1   4       17.39       16.50      0.64 o 
   6   1   4        5.23        7.30      0.62 o 
   7   1   4       31.53       31.24      0.94 o 
 -10   2   4       49.35       50.53      2.20 o 
  -9   2   4        0.00        0.51      0.83 o 
  -8   2   4      122.24      122.58      1.62 o 
  -7   2   4       14.44       12.15      0.36 o 
  -6   2   4      411.07      401.65      1.35 o 
  -5   2   4      240.77      251.24      1.35 o 
  -4   2   4      577.92      551.85      1.29 o 
  -3   2   4        3.97        7.88      0.25 o 
  -2   2   4        2.30        2.73      0.23 o 
  -1   2   4       28.04       29.79      0.35 o 
   0   2   4     1143.63     1202.84      2.25 o 
   1   2   4      416.58      476.08      2.67 o 
   2   2   4      345.58      349.51      1.94 o 
   3   2   4        0.51        1.62      0.41 o 
   4   2   4        1.10        0.56      0.30 o 
   5   2   4        0.96        0.46      0.33 o 
   6   2   4       92.29       80.43     11.45 o 
   7   2   4        0.69       -0.69      0.79 o 
 -10   3   4        0.02        0.76      0.41 o 
  -9   3   4       64.92       69.90      3.35 o 
  -8   3   4        6.92        6.42      0.40 o 
  -7   3   4       86.55       80.48      0.70 o 
  -6   3   4      210.24      203.66      0.95 o 
  -5   3   4      754.02      746.61      4.93 o 
  -4   3   4       91.84       95.20      1.99 o 
  -3   3   4      361.72      331.63      1.57 o 
  -2   3   4       35.27       42.84      0.60 o 
  -1   3   4       14.01       18.85      0.47 o 
   0   3   4        0.78        1.36      0.16 o 
   1   3   4      276.90      283.85      3.40 o 
   2   3   4        2.11        2.56      0.21 o 
   3   3   4      127.72      124.39      0.93 o 
   4   3   4        7.32        6.58      0.61 o 
   5   3   4       26.90       27.12      0.94 o 
   6   3   4       23.36       23.98      1.06 o 
 -10   4   4        8.26       10.49      0.68 o 
  -9   4   4        4.35        4.54      0.58 o 
  -8   4   4       22.91       26.10      0.80 o 
  -7   4   4      145.09      149.66      1.40 o 
  -6   4   4        5.75        4.16      0.41 o 
  -5   4   4        1.40        1.74      0.36 o 
  -4   4   4      110.62      101.53      1.00 o 
  -3   4   4      129.93      155.21      1.17 o 
  -2   4   4      109.89       97.51      0.95 o 
  -1   4   4        2.19        2.08      0.18 o 
   0   4   4        4.90        7.23      0.23 o 
   1   4   4       31.89       35.60      0.47 o 
   2   4   4      548.16      519.52      3.03 o 
   3   4   4       11.89       14.05      0.46 o 
   4   4   4       89.57       85.67      1.39 o 
   5   4   4        2.36        3.07      0.69 o 
 -10   5   4       12.11       13.11      0.69 o 
  -9   5   4       11.63       12.65      0.61 o 
  -8   5   4       10.54        9.66      0.58 o 
  -7   5   4       32.23       32.43      0.79 o 
  -6   5   4       88.49       82.38      1.05 o 
  -5   5   4        1.45        0.97      0.34 o 
  -4   5   4       24.55       24.32      0.58 o 
  -3   5   4        4.57        4.12      0.39 o 
  -2   5   4      530.92      548.03      2.14 o 
  -1   5   4      299.47      309.48      2.21 o 
   0   5   4       85.47       77.39      0.75 o 
   1   5   4       49.77       45.62      0.64 o 
   2   5   4       12.80       16.81      0.47 o 
   3   5   4       81.75       79.27      0.89 o 
   4   5   4      189.25      203.31      2.10 o 
   5   5   4       22.28       22.87      0.97 o 
  -9   6   4        0.03        0.25      0.48 o 
  -8   6   4       20.24       20.39      0.70 o 
  -7   6   4       57.77       58.70      0.99 o 
  -6   6   4       22.08       21.90      0.72 o 
  -5   6   4      141.78      151.31      1.37 o 
  -4   6   4       56.12       54.42      0.84 o 
  -3   6   4       90.97      104.34      1.48 o 
  -2   6   4      265.64      276.23      2.05 o 
  -1   6   4       86.58       96.06      1.90 o 
   0   6   4       16.60       14.83      0.46 o 
   1   6   4       59.21       58.89      3.46 o 
   2   6   4       29.96       27.98      0.66 o 
   3   6   4      105.06      108.46      2.55 o 
   4   6   4       16.28       18.35      0.96 o 
  -9   7   4       11.75       10.07      0.64 o 
  -8   7   4        1.14        2.07      0.45 o 
  -7   7   4        2.97        3.56      0.57 o 
  -6   7   4      169.45      170.31      1.62 o 
  -5   7   4       10.89       12.91      0.62 o 
  -4   7   4      103.65       89.54     11.07 o 
  -3   7   4      161.54      162.33      1.72 o 
  -2   7   4       10.36       13.16      0.71 o 
  -1   7   4       20.05       19.84      0.84 o 
   0   7   4      163.45      170.09      1.23 o 
   1   7   4       39.11       36.17      0.69 o 
   2   7   4       14.35       11.92      1.66 o 
   3   7   4        9.40        7.73      0.56 o 
  -8   8   4        0.08        0.19      0.51 o 
  -7   8   4       43.02       42.08      0.98 o 
  -6   8   4       14.06       14.16      0.70 o 
  -5   8   4       38.70       39.80      1.03 o 
  -4   8   4       41.37       47.82      1.07 o 
  -3   8   4       11.62       11.19      0.71 o 
  -2   8   4        3.19        3.68      0.63 o 
  -1   8   4       20.36       20.90      0.95 o 
   0   8   4       78.38       81.17      2.21 o 
   1   8   4       69.84       62.13      1.96 o 
  -7   9   4        0.87        1.21      0.52 o 
  -6   9   4        5.35        4.91      0.61 o 
  -5   9   4       50.53       62.94      1.31 o 
  -4   9   4        4.32        4.43      0.71 o 
  -3   9   4       53.35       56.72      1.26 o 
  -2   9   4        5.80        5.69      0.74 o 
  -1   9   4        0.24       -0.17      0.69 o 
   0   9   4        1.03        0.52      0.81 o 
  -4  10   4        8.84       10.42      0.78 o 
   2 -10   5       35.97       33.92      1.05 o 
  -2  -9   5       55.20       60.62      1.33 o 
  -1  -9   5        2.39        1.58      0.44 o 
   0  -9   5        5.24        7.10      0.71 o 
   1  -9   5       16.52       18.90      0.79 o 
   2  -9   5        0.52        1.51      0.60 o 
   3  -9   5       35.82       38.28      1.03 o 
   4  -9   5       11.89       12.28      0.76 o 
   5  -9   5       11.69       10.43      0.70 o 
  -3  -8   5       25.22       25.45      0.96 o 
  -2  -8   5       48.57       47.42      2.82 o 
  -1  -8   5       38.22       39.97      0.70 o 
   0  -8   5        4.84        4.14      0.60 o 
   1  -8   5        5.27        9.72      0.63 o 
   2  -8   5        9.54       10.20      0.69 o 
   3  -8   5        0.01        0.14      0.52 o 
   4  -8   5       28.40       26.43      0.62 o 
   5  -8   5       41.47       42.09      1.00 o 
   6  -8   5        0.27        0.82      0.45 o 
  -5  -7   5        3.88        3.53      0.69 o 
  -4  -7   5        0.84        0.76      0.66 o 
  -3  -7   5       38.25       38.86      1.86 o 
  -2  -7   5       80.46       85.92      1.22 o 
  -1  -7   5        0.57        0.72      0.34 o 
   0  -7   5       31.76       31.09      0.82 o 
   1  -7   5        2.36        2.60      0.53 o 
   2  -7   5        9.49       10.19      0.67 o 
   3  -7   5        5.00        6.37      0.56 o 
   4  -7   5       33.62       30.08      1.55 o 
   5  -7   5        5.52        4.40      0.43 o 
   6  -7   5       75.44       71.86      0.91 o 
   7  -7   5        6.32        6.97      0.72 o 
  -6  -6   5       10.56        9.38      0.84 o 
  -5  -6   5       36.10       35.77      1.07 o 
  -4  -6   5        9.79        8.98      0.67 o 
  -3  -6   5       16.73       14.79      0.71 o 
  -2  -6   5       32.09       28.85      0.53 o 
  -1  -6   5       11.89       11.08      0.40 o 
   0  -6   5       34.96       36.09      0.83 o 
   1  -6   5        6.81        7.26      0.58 o 
   2  -6   5       16.49       15.80      0.71 o 
   3  -6   5      102.67       94.19      1.21 o 
   4  -6   5        8.88        7.84      0.40 o 
   5  -6   5       71.85       67.99      0.84 o 
   6  -6   5        0.27        0.21      0.38 o 
   7  -6   5        9.29        9.50      0.74 o 
  -7  -5   5       26.94       23.25      0.64 o 
  -6  -5   5        4.95        6.61      0.61 o 
  -5  -5   5       17.22       16.14      0.84 o 
  -4  -5   5      102.89       99.12      2.12 o 
  -3  -5   5      132.68      127.60      3.09 o 
  -2  -5   5        0.03        0.72      0.46 o 
  -1  -5   5       97.97       95.19      1.43 o 
   0  -5   5      197.44      188.61      1.56 o 
   1  -5   5      162.92      186.02      1.58 o 
   2  -5   5     1314.23     1270.66      3.97 o 
   3  -5   5      176.99      181.99      1.30 o 
   4  -5   5        0.41       -0.09      0.35 o 
   5  -5   5       18.97       18.74      0.52 o 
   6  -5   5       77.27       71.99      1.31 o 
   7  -5   5       30.35       29.29      0.96 o 
  -7  -4   5        3.78        3.30      0.67 o 
  -6  -4   5        0.26       -0.31      0.31 o 
  -5  -4   5       42.75       43.78      0.63 o 
  -4  -4   5       11.88        9.66      0.41 o 
  -3  -4   5        4.03        3.24      0.32 o 
  -2  -4   5      111.85       95.70      1.56 o 
  -1  -4   5        1.47        0.92      0.17 o 
   0  -4   5       24.21       24.20      0.40 o 
   1  -4   5      494.53      501.49      2.31 o 
   2  -4   5      165.11      168.56      1.35 o 
   3  -4   5       19.52       19.52      0.45 o 
   4  -4   5      160.04      150.51      4.59 o 
   5  -4   5      116.49      114.78      1.47 o 
   6  -4   5       14.76       15.50      0.78 o 
   7  -4   5       11.12       10.50      0.84 o 
  -8  -3   5        3.06        3.64      0.61 o 
  -7  -3   5       61.45       61.73      1.13 o 
  -6  -3   5       21.27       19.07      0.80 o 
  -5  -3   5       12.38        9.26      0.32 o 
  -4  -3   5       12.33        9.65      0.65 o 
  -3  -3   5      196.15      206.49      2.19 o 
  -2  -3   5       35.60       34.43      0.45 o 
  -1  -3   5      232.23      234.63      0.99 o 
   0  -3   5       20.47       20.51      0.37 o 
   1  -3   5       40.42       40.12      0.78 o 
   2  -3   5      177.65      175.87      1.27 o 
   3  -3   5      223.06      210.68      1.97 o 
   4  -3   5       35.72       35.41      0.87 o 
   5  -3   5       23.72       23.33      0.83 o 
   6  -3   5       52.45       49.16      1.16 o 
   7  -3   5        2.27        1.71      0.64 o 
  -8  -2   5       55.16       61.56      1.15 o 
  -7  -2   5       38.16       37.13      0.64 o 
  -6  -2   5       18.37       21.79      1.31 o 
  -5  -2   5      101.20       93.68      0.88 o 
  -4  -2   5       12.13       10.09      0.23 o 
  -3  -2   5       11.52       11.82      0.23 o 
  -2  -2   5       31.94       43.99      0.35 o 
  -1  -2   5       95.26      101.46      0.66 o 
   0  -2   5       19.73       16.96      0.28 o 
   1  -2   5       52.01       48.48      0.67 o 
   2  -2   5       73.82       66.42      0.49 o 
   3  -2   5       13.44       13.46      0.35 o 
   4  -2   5      153.36      153.03      1.54 o 
   5  -2   5      161.05      174.33      1.74 o 
   6  -2   5       48.99       51.02      1.18 o 
   7  -2   5        3.32        1.00      0.75 o 
  -9  -1   5        8.69        8.86      0.73 o 
  -8  -1   5        2.00        2.16      0.54 o 
  -7  -1   5        5.79        7.90      0.61 o 
  -6  -1   5       49.96       45.80      1.66 o 
  -5  -1   5       28.76       26.32      0.49 o 
  -4  -1   5       11.03        9.97      0.40 o 
  -3  -1   5       85.71       85.17      0.61 o 
  -2  -1   5        8.58        8.83      0.29 o 
  -1  -1   5      124.00      125.17      1.33 o 
   0  -1   5       74.85       92.36      0.69 o 
   1  -1   5      248.77      262.34      5.12 o 
   2  -1   5      257.46      272.71      1.07 o 
   3  -1   5        8.30        8.45      0.55 o 
   4  -1   5       13.37       11.43      0.63 o 
   5  -1   5       70.77       73.36      1.20 o 
   6  -1   5        9.34        8.24      0.67 o 
   7  -1   5        0.05       -0.59      0.59 o 
  -9   0   5        7.88        7.74      0.74 o 
  -8   0   5        4.73        5.37      0.56 o 
  -7   0   5        3.99        4.52      0.43 o 
  -6   0   5      191.27      182.15      4.77 o 
  -5   0   5      505.59      503.95      3.32 o 
  -4   0   5       33.00       31.17      1.24 o 
  -3   0   5      125.89      109.42      0.91 o 
  -2   0   5        0.96        1.86      0.55 o 
  -1   0   5        0.11        0.45      0.13 o 
   0   0   5        5.12        8.35      0.23 o 
   1   0   5     1634.33     1668.62      4.23 o 
   2   0   5        4.25        8.75      0.32 o 
   3   0   5      146.71      146.58      1.15 o 
   4   0   5      105.05      108.04      1.29 o 
   5   0   5       14.84       16.76      0.73 o 
   6   0   5       11.22       12.56      0.76 o 
   7   0   5       32.43       32.68      1.04 o 
 -10   1   5        7.02        5.47      0.82 o 
  -9   1   5        5.43        6.84      0.50 o 
  -8   1   5       16.93       18.52      0.50 o 
  -7   1   5       21.87       23.44      0.49 o 
  -6   1   5      237.39      245.89      3.95 o 
  -5   1   5       66.14       65.67      0.59 o 
  -4   1   5      148.49      147.70      1.87 o 
  -3   1   5       25.95       17.90      0.45 o 
  -2   1   5       34.65       29.16      0.53 o 
  -1   1   5        6.75        7.37      0.35 o 
   0   1   5       95.82      104.84      0.77 o 
   1   1   5       52.79       44.52      0.65 o 
   2   1   5       93.86       95.64      0.97 o 
   3   1   5      206.05      200.20      1.19 o 
   4   1   5       49.25       51.27      1.00 o 
   5   1   5        6.28        5.89      0.57 o 
   6   1   5       37.91       40.69      2.56 o 
 -10   2   5        6.64        8.47      0.88 o 
  -9   2   5       63.86       71.76      3.03 o 
  -8   2   5      126.89      129.56      2.76 o 
  -7   2   5       10.96       13.25      0.85 o 
  -6   2   5       68.95       69.58      0.63 o 
  -5   2   5       42.88       42.06      1.35 o 
  -4   2   5      115.07      100.85      2.87 o 
  -3   2   5       37.84       26.96      0.57 o 
  -2   2   5      385.64      391.86      1.87 o 
  -1   2   5       60.82       63.24      0.54 o 
   0   2   5        0.01       -0.09      0.19 o 
   1   2   5       69.72       69.32      0.67 o 
   2   2   5      560.26      530.18      3.03 o 
   3   2   5       11.77        8.36      1.66 o 
   4   2   5       99.57       92.61      1.39 o 
   5   2   5        1.28        1.51      0.64 o 
   6   2   5        0.17       -0.73      0.75 o 
 -10   3   5       36.64       39.22      1.07 o 
  -9   3   5       50.69       50.12      2.78 o 
  -8   3   5       33.43       41.42      0.75 o 
  -7   3   5      148.53      156.40      2.68 o 
  -6   3   5       36.83       38.07      0.93 o 
  -5   3   5       12.72       11.91      0.51 o 
  -4   3   5        1.10        1.05      0.35 o 
  -3   3   5      926.06      899.43      2.95 o 
  -2   3   5        8.72        7.83      0.44 o 
  -1   3   5     1145.01     1135.27      8.71 o 
   0   3   5        9.67        7.47      0.32 o 
   1   3   5       45.85       43.50      0.90 o 
   2   3   5        9.75        8.50      0.29 o 
   3   3   5      249.83      233.10      2.00 o 
   4   3   5       39.57       39.94      1.08 o 
   5   3   5       18.66       20.38      1.01 o 
 -10   4   5        0.01       -0.12      0.50 o 
  -9   4   5        0.02       -0.16      0.53 o 
  -8   4   5       81.04       86.45      1.25 o 
  -7   4   5       29.10       27.95      0.79 o 
  -6   4   5      137.84      140.42      1.36 o 
  -5   4   5        2.86        1.78      0.36 o 
  -4   4   5        1.55        3.09      0.35 o 
  -3   4   5      143.24      151.54      1.30 o 
  -2   4   5     1018.40     1075.35      3.40 o 
  -1   4   5        9.90        8.62      0.27 o 
   0   4   5      339.94      332.02      1.39 o 
   1   4   5        0.82        0.46      0.27 o 
   2   4   5       23.74       25.17      0.66 o 
   3   4   5       17.63       17.06      0.76 o 
   4   4   5       39.22       41.73      1.09 o 
   5   4   5        1.87        2.18      0.74 o 
 -10   5   5        0.20        0.36      0.60 o 
  -9   5   5        0.05        0.01      0.48 o 
  -8   5   5        3.95        3.54      0.53 o 
  -7   5   5       17.26       19.19      0.73 o 
  -6   5   5      108.45       99.23      1.21 o 
  -5   5   5      156.06      132.68      1.30 o 
  -4   5   5        4.31        3.03      0.41 o 
  -3   5   5        0.55        0.07      0.37 o 
  -2   5   5        8.29       10.39      0.51 o 
  -1   5   5      318.24      311.79      2.13 o 
   0   5   5      150.84      153.48      2.97 o 
   1   5   5      106.51       99.15      0.90 o 
   2   5   5       80.74       66.54      3.18 o 
   3   5   5        2.09        3.50      0.68 o 
   4   5   5        7.97        9.20      0.79 o 
  -9   6   5        1.94        1.99      0.56 o 
  -8   6   5        1.02        0.39      0.47 o 
  -7   6   5       23.22       19.89      0.73 o 
  -6   6   5       63.33       55.56      1.01 o 
  -5   6   5       18.30       18.95      0.64 o 
  -4   6   5      255.01      255.34      1.88 o 
  -3   6   5       31.52       34.11      0.59 o 
  -2   6   5        2.31        2.45      0.53 o 
  -1   6   5      152.21      162.01      2.65 o 
   0   6   5       75.26       71.65      2.21 o 
   1   6   5      434.02      438.46      6.46 o 
   2   6   5       22.47       14.47      0.83 o 
   3   6   5        5.64        3.95      0.66 o 
  -9   7   5        0.01       -0.41      0.52 o 
  -8   7   5        6.33        6.60      0.58 o 
  -7   7   5        0.03       -0.47      0.47 o 
  -6   7   5       12.70       11.17      0.67 o 
  -5   7   5       26.90       22.59      0.71 o 
  -4   7   5       66.93       59.23      7.54 o 
  -3   7   5        6.70        5.52      0.59 o 
  -2   7   5      119.30      116.33      1.56 o 
  -1   7   5        1.63        1.52      0.58 o 
   0   7   5      103.73      106.90      1.60 o 
   1   7   5        0.28        0.11      0.42 o 
   2   7   5      108.08      107.06      5.99 o 
  -8   8   5        8.70       11.63      0.72 o 
  -7   8   5        0.02       -0.48      0.48 o 
  -6   8   5        0.03        0.03      0.42 o 
  -5   8   5       43.26       48.16      1.12 o 
  -4   8   5       19.22       20.73      0.89 o 
  -3   8   5      177.61      182.92      2.01 o 
  -2   8   5        7.09       10.01      0.79 o 
  -1   8   5       13.34       11.11      0.82 o 
   0   8   5        9.78        9.07      0.52 o 
  -6   9   5        3.66        4.53      0.70 o 
  -5   9   5       23.62       23.95      0.95 o 
  -4   9   5       27.10       27.27      1.01 o 
  -3   9   5       48.12       57.03      1.36 o 
  -2   9   5       55.85       64.87      1.48 o 
  -1  -9   6       42.38       43.54      1.30 o 
   0  -9   6        4.79        5.97      0.75 o 
   1  -9   6        8.61        9.81      0.76 o 
   2  -9   6       53.11       60.25      1.27 o 
   3  -9   6       15.75       13.67      0.78 o 
   4  -9   6        8.32        8.57      0.57 o 
  -3  -8   6        4.76        3.90      0.46 o 
  -2  -8   6        9.99        9.99      0.51 o 
  -1  -8   6        1.10        1.74      0.40 o 
   0  -8   6        0.64        0.85      0.61 o 
   1  -8   6       21.86       26.28      0.93 o 
   2  -8   6       23.11       23.37      0.92 o 
   3  -8   6       80.58       84.83      1.37 o 
   4  -8   6       14.94       17.13      0.59 o 
   5  -8   6        3.41        3.16      0.47 o 
  -4  -7   6       46.46       38.19      5.12 o 
  -3  -7   6        5.22        5.41      0.45 o 
  -2  -7   6        7.24        8.69      0.44 o 
  -1  -7   6       27.43       29.73      1.09 o 
   0  -7   6        2.51        3.28      0.58 o 
   1  -7   6        1.82        2.06      0.58 o 
   2  -7   6      248.89      250.18      2.11 o 
   3  -7   6        0.85        1.10      0.62 o 
   4  -7   6        2.92        4.16      0.43 o 
   5  -7   6       21.74       19.00      0.59 o 
   6  -7   6       16.42       14.37      0.55 o 
  -5  -6   6       16.66       14.72      1.74 o 
  -4  -6   6        0.08        0.35      0.37 o 
  -3  -6   6        2.44        2.49      0.36 o 
  -2  -6   6       17.75       16.74      1.16 o 
  -1  -6   6       35.58       33.25      1.18 o 
   0  -6   6        0.27        0.52      0.48 o 
   1  -6   6       35.14       49.23      0.99 o 
   2  -6   6        1.19        0.74      0.51 o 
   3  -6   6       39.57       45.10      0.71 o 
   4  -6   6       51.26       51.88      0.74 o 
   5  -6   6       10.66        9.30      0.49 o 
   6  -6   6       13.08       12.95      0.87 o 
  -6  -5   6       10.69        9.02      0.74 o 
  -5  -5   6       11.53       10.46      0.47 o 
  -4  -5   6       10.90       10.40      0.44 o 
  -3  -5   6        1.30        1.41      0.33 o 
  -2  -5   6      369.77      351.33      7.82 o 
  -1  -5   6        5.92        8.31      0.65 o 
   0  -5   6      299.87      317.86      2.11 o 
   1  -5   6       93.53       99.44      1.28 o 
   2  -5   6       80.35       78.41      1.12 o 
   3  -5   6        3.14        3.85      0.38 o 
   4  -5   6       27.21       25.30      1.09 o 
   5  -5   6       66.42       68.10      1.31 o 
   6  -5   6        1.27        1.66      0.72 o 
   7  -5   6       10.37        9.07      0.74 o 
  -7  -4   6       14.79       14.82      0.76 o 
  -6  -4   6       14.64       14.31      0.52 o 
  -5  -4   6        9.94        8.67      0.47 o 
  -4  -4   6        0.82        1.43      0.32 o 
  -3  -4   6       78.35       66.46      2.01 o 
  -2  -4   6       97.95       81.21     13.25 o 
  -1  -4   6       96.88       90.61      2.36 o 
   0  -4   6      418.32      432.42     11.54 o 
   1  -4   6      125.55      118.23      0.88 o 
   2  -4   6       25.41       31.03      0.72 o 
   3  -4   6      210.26      202.70      4.70 o 
   4  -4   6      206.20      198.78      2.23 o 
   5  -4   6        0.63        0.54      0.62 o 
   6  -4   6       72.18       73.58      1.40 o 
   7  -4   6        0.23        1.80      0.76 o 
  -8  -3   6        5.19        5.14      0.65 o 
  -7  -3   6        2.63        3.32      0.91 o 
  -6  -3   6        0.71        0.66      0.36 o 
  -5  -3   6        0.65        0.30      0.50 o 
  -4  -3   6        1.80        1.38      0.32 o 
  -3  -3   6       18.55       17.95      0.41 o 
  -2  -3   6        3.56        3.02      0.26 o 
  -1  -3   6      229.51      229.29      3.64 o 
   0  -3   6       17.62       16.35      0.39 o 
   1  -3   6      182.11      192.78      2.38 o 
   2  -3   6       47.45       47.10      0.76 o 
   3  -3   6       21.01       14.91      0.53 o 
   4  -3   6       14.32       13.88      0.71 o 
   5  -3   6       97.63       93.09      1.45 o 
   6  -3   6        0.00        0.71      0.73 o 
   7  -3   6        5.66        5.12      0.74 o 
  -8  -2   6        6.95        8.21      1.41 o 
  -7  -2   6        1.84        2.57      0.38 o 
  -6  -2   6       42.37       45.99      0.95 o 
  -5  -2   6      105.32      101.58      1.30 o 
  -4  -2   6       98.43       95.41      0.74 o 
  -3  -2   6        4.32        4.39      0.37 o 
  -2  -2   6        0.07        2.10      1.33 o 
  -1  -2   6       23.91       28.55      1.37 o 
   0  -2   6      434.19      434.55      2.67 o 
   1  -2   6      142.09      149.98      1.50 o 
   2  -2   6      286.10      293.21      3.96 o 
   3  -2   6        1.74        1.34      0.45 o 
   4  -2   6       27.30       21.28      0.79 o 
   5  -2   6       25.00       25.24      0.91 o 
   6  -2   6       58.57       61.34      1.29 o 
   7  -2   6        1.91        1.92      0.76 o 
  -9  -1   6        4.69        5.10      1.06 o 
  -8  -1   6        5.55        4.90      0.41 o 
  -7  -1   6       41.70       44.61      0.67 o 
  -6  -1   6      139.73      147.22      2.87 o 
  -5  -1   6       89.25       92.79      1.23 o 
  -4  -1   6        9.02        8.24      0.66 o 
  -3  -1   6       74.34       79.59      3.38 o 
  -2  -1   6      274.25      298.89      2.99 o 
  -1  -1   6        5.75        5.99      0.19 o 
   0  -1   6      130.33      127.80      0.90 o 
   1  -1   6      107.87      115.06      1.21 o 
   2  -1   6       21.52       20.06      0.45 o 
   3  -1   6        0.33        0.75      0.44 o 
   4  -1   6       70.62       70.43      2.84 o 
   5  -1   6       31.11       31.14      0.92 o 
   6  -1   6        0.67        1.03      0.57 o 
  -9   0   6       41.45       44.16      1.09 o 
  -8   0   6        7.74        4.92      0.57 o 
  -7   0   6       22.26       23.86      1.39 o 
  -6   0   6        2.67        3.71      0.39 o 
  -5   0   6       63.46       64.94      2.17 o 
  -4   0   6       67.79       71.65      0.88 o 
  -3   0   6        9.44        8.44      0.31 o 
  -2   0   6       61.58       58.27      1.48 o 
  -1   0   6       83.29       98.51      0.54 o 
   0   0   6       14.53       12.35      0.30 o 
   1   0   6      232.35      229.13      1.13 o 
   2   0   6      170.22      172.72      1.07 o 
   3   0   6      102.59      106.75      0.91 o 
   4   0   6       33.85       32.69      0.61 o 
   5   0   6       29.07       30.05      0.64 o 
   6   0   6        3.29        2.13      0.43 o 
  -9   1   6        0.61        1.86      0.40 o 
  -8   1   6       50.42       56.72      1.52 o 
  -7   1   6        1.71        2.24      0.60 o 
  -6   1   6      103.78      102.31      0.83 o 
  -5   1   6       21.81       20.48      0.59 o 
  -4   1   6      407.85      384.54      1.97 o 
  -3   1   6        3.53        3.78      0.40 o 
  -2   1   6      740.65      705.37      2.66 o 
  -1   1   6       75.27       79.91      1.19 o 
   0   1   6        5.86        4.96      0.31 o 
   1   1   6       42.97       42.76      0.55 o 
   2   1   6      538.93      533.99      2.02 o 
   3   1   6       18.94       19.59      1.55 o 
   4   1   6      155.17      158.06      1.80 o 
   5   1   6        0.99        0.74      0.37 o 
   6   1   6        0.51        0.08      0.61 o 
  -9   2   6        8.30       10.14      0.80 o 
  -8   2   6        0.22        0.18      0.88 o 
  -7   2   6       12.19       14.06      0.45 o 
  -6   2   6       45.10       39.92      0.56 o 
  -5   2   6        1.50        0.91      0.37 o 
  -4   2   6        1.32        1.60      0.36 o 
  -3   2   6      138.48      136.49      1.23 o 
  -2   2   6      142.07      142.67      1.28 o 
  -1   2   6      350.10      350.26      1.35 o 
   0   2   6       28.29       24.10      0.52 o 
   1   2   6      115.54      111.24      1.35 o 
   2   2   6      153.76      151.71      1.08 o 
   3   2   6      238.74      233.13      2.02 o 
   4   2   6       34.58       37.71      1.03 o 
   5   2   6       16.34       18.06      0.96 o 
  -9   3   6        7.12        7.39      0.62 o 
  -8   3   6       45.72       48.44      1.08 o 
  -7   3   6       66.63       64.20      1.07 o 
  -6   3   6       37.23       39.02      0.85 o 
  -5   3   6      219.67      194.15      1.54 o 
  -4   3   6        0.45        0.63      0.34 o 
  -3   3   6        3.80        4.46      0.41 o 
  -2   3   6      190.75      180.48      1.52 o 
  -1   3   6      322.59      317.69      2.04 o 
   0   3   6       40.45       41.07      1.08 o 
   1   3   6        0.19       -0.12      0.33 o 
   2   3   6      100.66       90.63      0.88 o 
   3   3   6       74.43       77.92      1.28 o 
   4   3   6        8.45        7.76      0.68 o 
   5   3   6       51.47       54.09      1.37 o 
  -9   4   6        3.53        3.63      0.54 o 
  -8   4   6       10.42        9.77      0.69 o 
  -7   4   6        4.36        2.61      0.56 o 
  -6   4   6      135.21      123.05      1.37 o 
  -5   4   6       13.25        7.83      0.56 o 
  -4   4   6       68.55       72.40      1.03 o 
  -3   4   6       40.67       37.81      0.79 o 
  -2   4   6      413.26      423.19      2.36 o 
  -1   4   6      115.38      111.69      0.87 o 
   0   4   6      218.54      224.32      1.06 o 
   1   4   6        0.63        0.35      0.26 o 
   2   4   6        3.79        2.02      0.57 o 
   3   4   6       18.02       15.35      0.80 o 
   4   4   6       50.47       48.49      1.20 o 
  -9   5   6        1.24        0.82      0.56 o 
  -8   5   6        1.61        0.63      0.49 o 
  -7   5   6        1.56        1.27      0.48 o 
  -6   5   6       15.28       14.87      0.62 o 
  -5   5   6      105.86      103.42      1.28 o 
  -4   5   6        2.73        1.82      0.48 o 
  -3   5   6       21.62       19.22      0.70 o 
  -2   5   6      146.98      144.34      1.16 o 
  -1   5   6        0.02        0.24      0.27 o 
   0   5   6        1.89        0.96      0.36 o 
   1   5   6       95.58       96.21      1.50 o 
   2   5   6        0.68        0.74      0.60 o 
   3   5   6       12.55        9.54      0.75 o 
  -9   6   6        8.88       12.54      0.77 o 
  -8   6   6       11.32       10.70      0.67 o 
  -7   6   6       16.43       12.59      0.67 o 
  -6   6   6        1.38        0.84      0.42 o 
  -5   6   6       22.49       26.33      0.77 o 
  -4   6   6       33.60       31.85      0.86 o 
  -3   6   6      121.84      135.65      3.23 o 
  -2   6   6       61.18       55.84      1.10 o 
  -1   6   6       13.73       13.84      0.51 o 
   0   6   6       36.47       40.64      1.34 o 
   1   6   6       49.11       45.33      2.71 o 
   2   6   6       78.46       71.49      1.33 o 
  -8   7   6        6.67        9.35      0.71 o 
  -7   7   6        0.69        0.59      0.51 o 
  -6   7   6        7.10        5.00      0.49 o 
  -5   7   6        9.47        9.94      0.65 o 
  -4   7   6       20.84       22.94      1.25 o 
  -3   7   6       14.07       11.99      0.77 o 
  -2   7   6       62.39       64.47      1.24 o 
  -1   7   6        8.75        7.25      0.68 o 
   0   7   6       16.38       19.37      0.61 o 
   1   7   6        1.70        0.00      0.45 o 
  -7   8   6       44.29       46.81      1.07 o 
  -6   8   6        4.95        4.41      0.50 o 
  -5   8   6        0.25       -0.01      0.61 o 
  -4   8   6        0.13       -0.07      0.53 o 
  -3   8   6       60.67       65.52      1.35 o 
  -2   8   6        6.90        7.99      0.77 o 
  -1   8   6       59.59       57.55      1.38 o 
  -2  -8   7        2.33        1.53      0.74 o 
  -1  -8   7       40.36       41.54      1.13 o 
   0  -8   7       29.93       35.12      1.12 o 
   1  -8   7        1.93        1.90      0.74 o 
   2  -8   7       45.27       53.34      1.27 o 
   3  -8   7       33.57       36.51      1.47 o 
   4  -8   7        0.44        0.35      0.43 o 
  -4  -7   7        4.56        4.66      0.60 o 
  -3  -7   7        4.27        5.01      0.58 o 
  -2  -7   7       23.57       22.87      0.89 o 
  -1  -7   7        3.80        3.93      0.68 o 
   0  -7   7        7.02        8.21      0.74 o 
   1  -7   7       14.96       17.76      0.84 o 
   2  -7   7       75.18       72.60      1.31 o 
   3  -7   7       34.00       32.19      0.72 o 
   4  -7   7        8.66        9.30      0.52 o 
   5  -7   7        4.03        4.21      0.67 o 
  -5  -6   7        2.52        2.73      0.41 o 
  -4  -6   7        9.84       10.52      0.47 o 
  -3  -6   7        3.62        4.30      0.64 o 
  -2  -6   7        6.39        5.75      0.67 o 
  -1  -6   7       26.24       29.14      0.87 o 
   0  -6   7        7.79        7.20      0.71 o 
   1  -6   7       21.41       19.79      0.88 o 
   2  -6   7      156.76      151.87      1.68 o 
   3  -6   7       46.10       50.92      0.79 o 
   4  -6   7        1.23        1.15      0.41 o 
   5  -6   7       13.77       14.67      0.89 o 
  -6  -5   7        0.05       -0.24      0.40 o 
  -5  -5   7        0.10       -0.03      0.39 o 
  -4  -5   7        3.60        2.97      0.56 o 
  -3  -5   7        1.33        1.08      0.54 o 
  -2  -5   7        7.53        6.50      0.62 o 
  -1  -5   7       37.97       41.32      1.00 o 
   0  -5   7       42.11       45.19      0.99 o 
   1  -5   7       23.75       25.43      0.82 o 
   2  -5   7        3.55        3.33      0.53 o 
   3  -5   7        6.05        6.55      0.67 o 
   4  -5   7       18.32       17.78      0.87 o 
   5  -5   7        5.31        4.74      0.79 o 
   6  -5   7        9.25        9.36      0.86 o 
  -7  -4   7       16.97       14.13      0.69 o 
  -6  -4   7        5.42        3.52      0.63 o 
  -5  -4   7       12.95       14.29      0.50 o 
  -4  -4   7       64.08       62.07      1.13 o 
  -3  -4   7        2.47        1.29      0.53 o 
  -2  -4   7      148.40      148.81      1.56 o 
  -1  -4   7      123.39      122.44      2.34 o 
   0  -4   7       18.66       20.32      0.65 o 
   1  -4   7       92.22       85.04      1.21 o 
   2  -4   7      114.06      115.28      1.31 o 
   3  -4   7        7.78        8.13      1.09 o 
   4  -4   7        0.03        0.12      0.59 o 
   5  -4   7       24.01       19.01      0.91 o 
   6  -4   7       16.34       17.37      0.87 o 
  -7  -3   7        9.16        8.90      0.77 o 
  -6  -3   7        0.76        1.62      0.54 o 
  -5  -3   7       62.99       58.31      1.12 o 
  -4  -3   7        3.85        2.97      0.57 o 
  -3  -3   7       44.02       37.95      0.90 o 
  -2  -3   7       28.05       25.52      0.48 o 
  -1  -3   7       84.96       86.60      2.54 o 
   0  -3   7      134.66      138.57      0.95 o 
   1  -3   7      156.58      155.96      1.58 o 
   2  -3   7       30.75       26.58      0.67 o 
   3  -3   7        1.24        0.78      0.52 o 
   4  -3   7       24.17       16.92      0.81 o 
   5  -3   7       36.11       36.55      1.09 o 
   6  -3   7       57.91       54.37      1.26 o 
  -8  -2   7       13.02       14.65      0.61 o 
  -7  -2   7        8.45        8.50      0.46 o 
  -6  -2   7        4.51        4.72      0.66 o 
  -5  -2   7       43.70       41.62      1.01 o 
  -4  -2   7       34.41       33.72      0.91 o 
  -3  -2   7        2.41        2.59      0.28 o 
  -2  -2   7        1.31        1.40      0.47 o 
  -1  -2   7       77.13       74.65      2.97 o 
   0  -2   7       42.85       42.45      0.66 o 
   1  -2   7       32.50       34.94      0.53 o 
   2  -2   7      110.13      113.03      2.16 o 
   3  -2   7        0.79        0.58      0.32 o 
   4  -2   7        1.04       -0.03      0.36 o 
   5  -2   7       15.44       17.22      0.72 o 
   6  -2   7        2.44        2.39      0.44 o 
  -8  -1   7       26.88       26.04      1.24 o 
  -7  -1   7        7.42        7.33      0.43 o 
  -6  -1   7       35.01       32.95      1.83 o 
  -5  -1   7      172.51      185.15      4.31 o 
  -4  -1   7       23.43       20.99      1.33 o 
  -3  -1   7      109.08      103.46      2.18 o 
  -2  -1   7       81.99       76.76      1.28 o 
  -1  -1   7        6.05        6.30      0.33 o 
   0  -1   7        1.30        1.32      0.20 o 
   1  -1   7      101.70       98.02      0.79 o 
   2  -1   7       32.59       32.04      1.11 o 
   3  -1   7        0.04        0.00      0.33 o 
   4  -1   7       16.80       16.86      0.53 o 
   5  -1   7        0.00       -0.06      0.37 o 
   6  -1   7        7.83        8.73      0.54 o 
  -9   0   7       16.34       19.18      0.94 o 
  -8   0   7        4.72        5.21      0.66 o 
  -7   0   7       11.48       11.48      1.25 o 
  -6   0   7       11.60       11.21      0.57 o 
  -5   0   7        6.32        6.33      0.48 o 
  -4   0   7        0.10       -0.07      0.28 o 
  -3   0   7       23.14       18.80      0.42 o 
  -2   0   7        8.35       10.10      0.36 o 
  -1   0   7      132.51      134.36      0.72 o 
   0   0   7        2.74        3.56      0.24 o 
   1   0   7        2.26        1.69      0.27 o 
   2   0   7        9.06        8.26      0.31 o 
   3   0   7       29.62       31.19      2.81 o 
   4   0   7        3.03        4.24      0.41 o 
   5   0   7        2.90        3.77      0.41 o 
  -9   1   7        9.84       11.86      0.53 o 
  -8   1   7       43.09       43.22      1.77 o 
  -7   1   7        5.11        6.98      1.12 o 
  -6   1   7      142.26      141.75      1.43 o 
  -5   1   7        0.84        0.60      0.40 o 
  -4   1   7       77.99       66.23      0.95 o 
  -3   1   7       49.07       45.30      0.83 o 
  -2   1   7      224.33      226.55      3.14 o 
  -1   1   7        3.11        4.20      0.53 o 
   0   1   7      442.73      462.51      1.71 o 
   1   1   7        0.92        0.91      0.31 o 
   2   1   7        3.40        2.56      0.35 o 
   3   1   7       20.00       18.91      0.76 o 
   4   1   7       26.95       29.81      0.93 o 
   5   1   7        1.34        0.60      0.70 o 
  -9   2   7        1.46        0.25      0.58 o 
  -8   2   7        0.75        0.22      0.34 o 
  -7   2   7       36.39       38.30      2.17 o 
  -6   2   7       13.69       10.95      0.63 o 
  -5   2   7      108.24      103.14      1.25 o 
  -4   2   7        8.90        7.76      0.56 o 
  -3   2   7       25.22       25.33      0.69 o 
  -2   2   7      117.81      116.38      1.36 o 
  -1   2   7     1286.17     1283.42      5.00 o 
   0   2   7       75.22       76.36      4.57 o 
   1   2   7      106.94      107.44      0.95 o 
   2   2   7       29.05       29.41      1.54 o 
   3   2   7       11.67       10.51      0.68 o 
   4   2   7        6.37        5.88      0.67 o 
  -9   3   7        0.02       -0.53      0.53 o 
  -8   3   7        0.24       -0.49      0.49 o 
  -7   3   7        0.12        1.30      0.45 o 
  -6   3   7       34.85       35.08      0.90 o 
  -5   3   7       45.11       37.38      0.91 o 
  -4   3   7      240.65      222.03      1.79 o 
  -3   3   7        0.47        0.09      0.52 o 
  -2   3   7       75.78       73.83      1.20 o 
  -1   3   7       22.44       26.37      0.42 o 
   0   3   7       49.42       47.08      0.85 o 
   1   3   7      144.50      143.64      1.60 o 
   2   3   7        0.20       -0.03      0.37 o 
   3   3   7        4.59        4.04      0.58 o 
   4   3   7        6.68        7.80      0.79 o 
  -9   4   7        0.91        0.63      0.49 o 
  -8   4   7       14.41       16.19      0.69 o 
  -7   4   7        2.87        1.73      0.43 o 
  -6   4   7       79.81       71.24      1.14 o 
  -5   4   7       91.35       80.06      1.21 o 
  -4   4   7      175.99      167.02      1.66 o 
  -3   4   7       71.68       70.72      1.13 o 
  -2   4   7       11.85       13.54      0.65 o 
  -1   4   7        2.32        1.81      0.27 o 
   0   4   7      179.50      169.92      3.54 o 
   1   4   7        0.80        0.45      0.32 o 
   2   4   7      126.20      113.32      1.58 o 
   3   4   7        8.08        7.86      0.78 o 
  -9   5   7        5.88        7.07      0.70 o 
  -8   5   7        0.83        0.82      0.55 o 
  -7   5   7        0.90        0.82      0.46 o 
  -6   5   7        0.31        0.17      0.44 o 
  -5   5   7       21.08       23.73      0.76 o 
  -4   5   7       12.40       10.96      0.64 o 
  -3   5   7       61.02       64.49      1.14 o 
  -2   5   7       17.16       17.36      1.93 o 
  -1   5   7        6.20        4.84      0.33 o 
   0   5   7       64.87       63.53      3.29 o 
   1   5   7       71.04       75.85      1.37 o 
   2   5   7        0.20        1.14      0.64 o 
  -8   6   7        6.78        6.89      0.70 o 
  -7   6   7        0.04       -0.26      0.44 o 
  -6   6   7        3.64        2.98      0.53 o 
  -5   6   7       20.90       22.53      0.81 o 
  -4   6   7       64.01       70.55      1.22 o 
  -3   6   7       25.53       24.43      1.51 o 
  -2   6   7      235.50      230.71      2.11 o 
  -1   6   7        1.03        0.71      0.41 o 
   0   6   7       41.70       35.31      1.07 o 
   1   6   7        6.36        5.42      0.70 o 
  -7   7   7        5.17        5.34      0.66 o 
  -6   7   7        2.36        3.73      0.63 o 
  -5   7   7        1.30        0.67      0.52 o 
  -4   7   7       24.57       19.57      0.95 o 
  -3   7   7       20.76       19.58      0.85 o 
  -2   7   7      132.68      147.03      1.84 o 
  -1   7   7       78.60       79.11      1.47 o 
   0   7   7        2.58        0.97      0.42 o 
  -6   8   7        9.53        5.63      0.61 o 
  -5   8   7        1.53        1.69      0.69 o 
  -4   8   7        0.18       -0.70      0.70 o 
  -3   8   7       46.66       53.28      1.31 o 
   0  -8   8        4.69        4.85      0.76 o 
   1  -8   8        8.90       12.04      0.89 o 
  -3  -7   8        8.54        9.37      0.75 o 
  -2  -7   8       19.15       18.66      0.94 o 
  -1  -7   8       40.07       38.92      1.19 o 
   0  -7   8       31.96       39.96      1.14 o 
   1  -7   8        5.50        5.21      0.82 o 
   2  -7   8        5.12        7.06      0.78 o 
   3  -7   8        4.46        3.56      0.47 o 
  -4  -6   8        0.03       -0.31      0.61 o 
  -3  -6   8        0.05       -0.16      0.62 o 
  -2  -6   8       16.94       17.29      0.88 o 
  -1  -6   8       12.69       12.49      0.76 o 
   0  -6   8        0.22       -0.50      0.72 o 
   1  -6   8       36.16       39.50      1.10 o 
   2  -6   8       16.63       16.66      0.77 o 
   3  -6   8        1.99        2.16      0.54 o 
   4  -6   8        3.62        4.23      0.75 o 
  -5  -5   8        0.30        0.04      0.55 o 
  -4  -5   8        3.45        2.94      0.56 o 
  -3  -5   8        0.01       -0.19      0.63 o 
  -2  -5   8        2.18        1.12      0.60 o 
  -1  -5   8        0.02        0.08      0.57 o 
   0  -5   8       65.09       66.87      1.25 o 
   1  -5   8        4.12        4.68      0.68 o 
   2  -5   8       11.17       13.37      0.70 o 
   3  -5   8        9.57        9.86      0.65 o 
   4  -5   8        0.20        0.02      0.63 o 
   5  -5   8        1.15        0.31      0.67 o 
  -6  -4   8        4.84        4.49      0.68 o 
  -5  -4   8        0.27        0.49      0.60 o 
  -4  -4   8        1.74        2.18      0.65 o 
  -3  -4   8       60.48       62.14      1.17 o 
  -2  -4   8        2.72        2.86      0.56 o 
  -1  -4   8        8.03        6.76      0.40 o 
   0  -4   8        1.42        1.19      0.34 o 
   1  -4   8       46.16       47.66      0.77 o 
   2  -4   8       34.07       36.81      0.87 o 
   3  -4   8       45.13       45.20      1.13 o 
   4  -4   8        0.00        0.21      0.66 o 
   5  -4   8        3.25        2.17      0.79 o 
  -7  -3   8        6.52        5.90      0.73 o 
  -6  -3   8        5.06        5.16      0.75 o 
  -5  -3   8       52.34       56.61      1.15 o 
  -4  -3   8      204.39      210.81      1.96 o 
  -3  -3   8       68.77       69.97      1.20 o 
  -2  -3   8       52.79       49.32      1.74 o 
  -1  -3   8       15.86       14.93      0.72 o 
   0  -3   8       44.95       40.89      0.64 o 
   1  -3   8       77.57       81.56      2.02 o 
   2  -3   8       57.86       48.25      1.09 o 
   3  -3   8       10.92       11.86      0.74 o 
   4  -3   8        0.95        0.65      0.69 o 
   5  -3   8        1.36        0.76      0.70 o 
  -7  -2   8        6.30        5.55      0.70 o 
  -6  -2   8        6.14        5.79      0.71 o 
  -5  -2   8       34.43       34.40      0.95 o 
  -4  -2   8       67.48       66.08      2.97 o 
  -3  -2   8        7.93        7.70      0.42 o 
  -2  -2   8       66.56       72.37      0.77 o 
  -1  -2   8       66.00       67.46      1.61 o 
   0  -2   8        9.17        7.32      0.39 o 
   1  -2   8        8.57        7.53      0.64 o 
   2  -2   8       68.37       63.62      2.40 o 
   3  -2   8        0.04        0.33      0.50 o 
   4  -2   8       13.86       15.65      0.83 o 
   5  -2   8        0.09        0.75      0.70 o 
  -8  -1   8        0.29        2.41      0.81 o 
  -7  -1   8       37.07       43.04      1.18 o 
  -6  -1   8        0.70        0.82      0.37 o 
  -5  -1   8        2.38        2.30      0.62 o 
  -4  -1   8        4.50        4.29      0.50 o 
  -3  -1   8       64.51       65.70      1.51 o 
  -2  -1   8       26.46       25.74      1.46 o 
  -1  -1   8       40.37       44.37      0.93 o 
   0  -1   8       13.21       15.30      0.51 o 
   1  -1   8       36.78       31.69      0.62 o 
   2  -1   8       14.13       13.20      0.50 o 
   3  -1   8       66.00       71.57      4.12 o 
   4  -1   8        0.01        0.07      0.38 o 
   5  -1   8       55.19       58.26      6.88 o 
  -8   0   8       10.40       12.53      0.84 o 
  -7   0   8        0.20        0.03      0.41 o 
  -6   0   8        0.63        0.84      0.61 o 
  -5   0   8       15.38       12.98      0.48 o 
  -4   0   8        8.24        6.37      0.39 o 
  -3   0   8        7.54        6.37      0.38 o 
  -2   0   8      115.09      107.80      0.90 o 
  -1   0   8      150.78      155.94      2.52 o 
   0   0   8      100.52      113.23      0.92 o 
   1   0   8       10.57        9.61      0.43 o 
   2   0   8        1.13        0.13      0.26 o 
   3   0   8       30.05       25.77      5.00 o 
   4   0   8       36.80       32.70      8.39 o 
  -8   1   8        0.05        0.08      0.53 o 
  -7   1   8       12.35       15.48      0.70 o 
  -6   1   8        9.08        8.32      0.60 o 
  -5   1   8       43.51       45.27      0.97 o 
  -4   1   8       66.60       65.25      2.46 o 
  -3   1   8        3.30        2.77      0.36 o 
  -2   1   8        9.96        8.34      0.42 o 
  -1   1   8      121.15      127.93      0.96 o 
   0   1   8       13.25       14.28      0.57 o 
   1   1   8       31.85       33.42      0.62 o 
   2   1   8        2.26        1.36      0.55 o 
   3   1   8        6.19        6.70      0.60 o 
   4   1   8        0.97        1.51      0.64 o 
  -9   2   8        7.08        8.61      0.63 o 
  -8   2   8        2.16        1.98      0.47 o 
  -7   2   8        0.85        0.79      0.46 o 
  -6   2   8        5.69        6.16      0.61 o 
  -5   2   8      213.60      205.30      1.82 o 
  -4   2   8        7.74        7.62      0.66 o 
  -3   2   8      158.07      156.31      1.60 o 
  -2   2   8       19.89       18.99      0.83 o 
  -1   2   8      120.37      114.07      0.94 o 
   0   2   8       67.14       64.77      1.34 o 
   1   2   8      118.23      120.89      1.08 o 
   2   2   8        0.07        0.12      0.37 o 
   3   2   8       30.33       31.72      0.98 o 
  -9   3   8        1.06        1.18      0.54 o 
  -8   3   8        0.03        0.41      0.56 o 
  -7   3   8        0.17        0.04      0.48 o 
  -6   3   8       11.22       10.79      0.62 o 
  -5   3   8        0.00        0.16      0.51 o 
  -4   3   8       87.65       86.65      1.30 o 
  -3   3   8        0.65        0.48      0.52 o 
  -2   3   8       45.77       46.23      1.02 o 
  -1   3   8       35.24       32.38      0.61 o 
   0   3   8       95.33       93.66      0.94 o 
   1   3   8       16.72       16.45      0.53 o 
   2   3   8       93.43       98.69      4.09 o 
   3   3   8        1.47        2.76      0.74 o 
  -8   4   8        8.71        7.83      0.66 o 
  -7   4   8       20.09       20.49      0.80 o 
  -6   4   8        1.01        0.71      0.48 o 
  -5   4   8        4.72        3.67      0.52 o 
  -4   4   8       30.02       31.11      0.86 o 
  -3   4   8       11.20        9.97      0.71 o 
  -2   4   8      107.88      100.71      2.66 o 
  -1   4   8        7.94        6.37      0.43 o 
   0   4   8        4.93        4.77      0.42 o 
   1   4   8        5.75        5.69      1.13 o 
   2   4   8       21.20       21.69      0.92 o 
  -8   5   8        0.01       -0.53      0.69 o 
  -7   5   8       17.36       22.91      0.85 o 
  -6   5   8        0.05        0.34      0.45 o 
  -5   5   8        0.56        0.63      0.46 o 
  -4   5   8        2.86        4.00      0.54 o 
  -3   5   8       55.92       58.78      2.51 o 
  -2   5   8        0.13       -0.06      0.35 o 
  -1   5   8       14.48       16.11      0.52 o 
   0   5   8       18.02       17.22      0.79 o 
   1   5   8       16.04       15.30      0.82 o 
  -7   6   8        3.32        2.92      0.62 o 
  -6   6   8       35.46       38.72      1.07 o 
  -5   6   8        6.92        7.72      0.70 o 
  -4   6   8        0.76        0.96      0.62 o 
  -3   6   8        2.11        2.32      0.39 o 
  -2   6   8       27.74       29.86      0.92 o 
  -1   6   8        6.55        8.42      0.71 o 
  -6   7   8        9.39        7.12      0.76 o 
  -5   7   8        7.69        5.72      0.72 o 
  -4   7   8       15.75       15.68      0.87 o 
  -3   7   8        1.10        0.02      0.69 o 
  -2   7   8       23.52       24.35      0.92 o 
   0  -7   9        1.35        1.10      0.76 o 
   1  -7   9        0.15        0.41      0.69 o 
  -3  -6   9       17.04       19.05      0.94 o 
  -2  -6   9       17.17       19.10      0.89 o 
  -1  -6   9        0.75        0.20      0.76 o 
   0  -6   9       22.38       24.36      0.98 o 
   1  -6   9        6.01        7.03      0.73 o 
   2  -6   9        3.21        5.06      0.69 o 
   3  -6   9        8.71       10.77      0.77 o 
  -4  -5   9       15.62       14.38      0.80 o 
  -3  -5   9        0.31        0.34      0.70 o 
  -2  -5   9        4.27        2.72      0.67 o 
  -1  -5   9        1.46        2.14      0.67 o 
   0  -5   9       21.06       20.69      0.93 o 
   1  -5   9        2.44        1.71      0.54 o 
   2  -5   9       12.78       14.73      0.75 o 
   3  -5   9        1.25        0.32      0.72 o 
  -5  -4   9        0.35        0.23      0.57 o 
  -4  -4   9        1.97        2.69      0.60 o 
  -3  -4   9       12.78       13.62      0.77 o 
  -2  -4   9        0.04       -0.28      0.62 o 
  -1  -4   9        2.68        1.90      0.37 o 
   0  -4   9       24.48       24.97      0.58 o 
   1  -4   9        1.99        1.43      0.40 o 
   2  -4   9        1.12        0.40      0.71 o 
   3  -4   9        7.58        8.43      0.74 o 
   4  -4   9        0.30        0.27      0.66 o 
  -6  -3   9       26.84       25.45      1.04 o 
  -5  -3   9        0.25        0.53      0.62 o 
  -4  -3   9       27.91       32.57      0.96 o 
  -3  -3   9        0.39        0.75      0.53 o 
  -2  -3   9       16.12       16.96      0.50 o 
  -1  -3   9       50.69       53.23      0.83 o 
   0  -3   9        2.12        2.51      0.39 o 
   1  -3   9        1.09        0.29      0.59 o 
   2  -3   9       25.33       24.10      0.92 o 
   3  -3   9        0.01        0.33      0.63 o 
   4  -3   9        7.32        7.60      0.80 o 
  -7  -2   9        6.41       10.38      0.92 o 
  -6  -2   9        7.63        7.83      0.74 o 
  -5  -2   9       43.54       48.54      1.17 o 
  -4  -2   9       13.47       14.30      0.50 o 
  -3  -2   9       68.94       71.39      3.02 o 
  -2  -2   9       61.27       59.43      2.80 o 
  -1  -2   9        0.78        1.13      0.38 o 
   0  -2   9       53.93       54.83      0.76 o 
   1  -2   9        1.60        0.92      0.60 o 
   2  -2   9        0.24        0.17      0.43 o 
   3  -2   9        0.11       -0.19      0.59 o 
   4  -2   9        8.50        7.64      0.81 o 
  -7  -1   9       13.83       16.27      0.93 o 
  -6  -1   9        4.43        2.43      0.51 o 
  -5  -1   9       38.27       38.67      1.50 o 
  -4  -1   9       24.37       24.49      0.61 o 
  -3  -1   9        2.93        1.47      0.39 o 
  -2  -1   9        0.07        0.06      0.37 o 
  -1  -1   9       99.13       99.90      3.91 o 
   0  -1   9       18.12       18.61      0.87 o 
   1  -1   9       18.58       21.58      0.60 o 
   2  -1   9        1.22        1.07      0.40 o 
   3  -1   9        0.70        0.23      0.58 o 
   4  -1   9       19.04       14.10      0.77 o 
  -8   0   9        0.33       -0.66      0.66 o 
  -7   0   9        0.00       -0.34      0.43 o 
  -6   0   9       16.62       16.51      0.73 o 
  -5   0   9       14.38       11.91      1.08 o 
  -4   0   9       45.76       48.73      1.74 o 
  -3   0   9        3.99        3.25      0.41 o 
  -2   0   9        1.39        0.53      0.40 o 
  -1   0   9       85.71       86.70      1.37 o 
   0   0   9       88.47       95.58      1.46 o 
   1   0   9        5.35        5.53      0.69 o 
   2   0   9        5.66        7.83      0.47 o 
   3   0   9       20.59       25.14      0.91 o 
  -8   1   9        0.42        0.92      0.60 o 
  -7   1   9        0.20        0.82      0.52 o 
  -6   1   9        0.01        0.26      0.49 o 
  -5   1   9       22.39       26.07      0.77 o 
  -4   1   9       12.52       11.28      0.49 o 
  -3   1   9       49.68       51.66      0.88 o 
  -2   1   9       27.67       25.33      0.91 o 
  -1   1   9       43.93       39.46      1.44 o 
   0   1   9        0.33        0.60      0.34 o 
   1   1   9        7.71        8.22      0.46 o 
   2   1   9       21.01       24.76      0.64 o 
   3   1   9        9.39       10.09      0.76 o 
  -8   2   9        0.54        0.52      0.53 o 
  -7   2   9       18.93       18.19      0.78 o 
  -6   2   9        2.46        2.48      0.55 o 
  -5   2   9       24.52       22.99      0.77 o 
  -4   2   9       66.36       66.94      0.84 o 
  -3   2   9       83.09       75.27      1.27 o 
  -2   2   9       11.78       10.89      0.75 o 
  -1   2   9       77.03       77.32      0.86 o 
   0   2   9        8.15        7.14      0.49 o 
   1   2   9        6.19        6.39      0.48 o 
   2   2   9        3.73        4.11      0.50 o 
  -8   3   9       15.15       17.93      0.86 o 
  -7   3   9        0.02        0.28      0.59 o 
  -6   3   9        0.25       -0.01      0.48 o 
  -5   3   9       12.30       11.59      0.69 o 
  -4   3   9       65.54       63.14      1.18 o 
  -3   3   9        0.00        0.08      0.54 o 
  -2   3   9      131.50      134.37      1.72 o 
  -1   3   9        0.11        0.23      0.71 o 
   0   3   9        7.99        9.49      0.57 o 
   1   3   9        2.75        2.89      0.46 o 
  -7   4   9        7.39        9.13      0.76 o 
  -6   4   9        2.82        2.46      0.58 o 
  -5   4   9        0.83        0.53      0.52 o 
  -4   4   9       32.16       32.21      0.99 o 
  -3   4   9       53.76       59.47      1.25 o 
  -2   4   9       50.58       49.16      1.14 o 
  -1   4   9       54.21       56.39      0.81 o 
   0   4   9        0.03       -0.20      0.42 o 
  -7   5   9       15.26       16.32      0.96 o 
  -6   5   9       12.27       13.77      0.86 o 
  -5   5   9        0.63        0.66      0.65 o 
  -4   5   9        0.13        0.64      0.54 o 
  -3   5   9       48.05       47.25      0.79 o 
  -2   5   9        0.16        0.60      0.59 o 
  -1   5   9       81.78       76.54     12.71 o 
  -5   6   9        3.00        3.29      0.68 o 
  -4   6   9        3.32        4.01      0.48 o 
  -3   6   9       28.77       21.81      3.54 o 
  -3  -5  10       13.69       14.49      0.86 o 
  -2  -5  10       16.08       18.62      0.92 o 
  -1  -5  10        1.47        0.55      0.56 o 
   0  -5  10        3.14        4.15      0.69 o 
   1  -5  10        2.86        3.43      0.64 o 
  -4  -4  10       11.94       12.36      0.83 o 
  -3  -4  10        8.41        8.92      0.85 o 
  -2  -4  10        0.49       -0.03      0.63 o 
  -1  -4  10        1.94        2.01      0.70 o 
   0  -4  10        0.81        0.88      0.41 o 
   1  -4  10        0.11       -0.18      0.57 o 
   2  -4  10        3.46        3.25      0.71 o 
  -5  -3  10        2.62        2.36      0.66 o 
  -4  -3  10        1.26        1.55      0.71 o 
  -3  -3  10        8.11        9.62      0.80 o 
  -2  -3  10       10.75       12.75      0.54 o 
  -1  -3  10        2.81        2.51      0.44 o 
   0  -3  10       14.56       17.01      0.56 o 
   1  -3  10        3.54        4.86      0.67 o 
   2  -3  10        0.41       -0.11      0.70 o 
  -6  -2  10        0.33        1.43      0.74 o 
  -5  -2  10        8.71       11.72      0.88 o 
  -4  -2  10       26.45       26.38      1.97 o 
  -3  -2  10        6.00        4.99      0.70 o 
  -2  -2  10        1.53        1.65      0.39 o 
  -1  -2  10       15.46       15.06      0.63 o 
   0  -2  10       44.34       45.78      1.12 o 
   1  -2  10       21.62       23.34      0.69 o 
   2  -2  10        0.18       -0.02      0.45 o 
  -6  -1  10       12.64       16.91      0.90 o 
  -5  -1  10       26.31       26.80      0.68 o 
  -4  -1  10        0.03        0.75      0.58 o 
  -3  -1  10       10.82       12.18      1.14 o 
  -2  -1  10        3.82        2.54      0.53 o 
  -1  -1  10       55.21       51.87      1.17 o 
   0  -1  10       60.69       60.57      1.28 o 
   1  -1  10        1.88        1.72      0.42 o 
   2  -1  10        8.03        6.99      0.60 o 
  -6   0  10        3.12        2.59      0.48 o 
  -5   0  10        2.18        1.95      0.65 o 
  -4   0  10       64.17       65.37      0.89 o 
  -3   0  10        1.32        0.94      0.63 o 
  -2   0  10        0.15        0.39      0.63 o 
  -1   0  10        7.68        7.58      0.79 o 
   0   0  10        7.56        6.85      0.78 o 
   1   0  10        6.93        8.25      0.84 o 
   2   0  10       19.58       24.19      1.08 o 
  -7   1  10        1.48        1.06      0.74 o 
  -6   1  10        1.57        0.43      0.50 o 
  -5   1  10       12.59       10.75      0.56 o 
  -4   1  10        0.02        0.42      0.40 o 
  -3   1  10        8.75        8.84      0.73 o 
  -2   1  10        3.63        3.02      0.62 o 
  -1   1  10        6.13        4.39      0.68 o 
   0   1  10        0.44        1.29      0.72 o 
   1   1  10       15.53       15.31      0.86 o 
  -7   2  10        3.59        3.13      0.73 o 
  -6   2  10        5.13        4.70      0.48 o 
  -5   2  10        3.06        2.51      0.43 o 
  -4   2  10        0.34        0.12      0.36 o 
  -3   2  10        0.01       -0.05      0.57 o 
  -2   2  10        3.58        4.76      0.70 o 
  -1   2  10        7.68        7.39      0.44 o 
   0   2  10        8.82        8.77      0.48 o 
   1   2  10        0.00        0.34      0.44 o 
  -6   3  10       17.72       21.16      0.97 o 
  -5   3  10        0.05       -0.08      0.52 o 
  -4   3  10        0.02       -0.13      0.51 o 
  -3   3  10        4.74        4.80      0.68 o 
  -2   3  10       29.32       28.14      1.03 o 
  -1   3  10        8.88        6.86      0.66 o 
   0   3  10       32.43       34.96      0.75 o 
  -6   4  10        8.83        6.61      0.88 o 
  -5   4  10       21.14       23.54      0.88 o 
  -4   4  10        1.44        1.16      0.59 o 
  -3   4  10        4.98        4.95      0.65 o 
  -2   4  10        2.04        2.22      0.59 o 
  -3  -3  11        1.92        1.65      0.58 o 
  -2  -3  11        0.00       -0.14      0.43 o 
  -1  -3  11        0.25        0.15      0.42 o 
  -4  -2  11        8.35        9.09      0.64 o 
  -3  -2  11       18.43       21.55      0.66 o 
  -2  -2  11        5.86        6.90      0.51 o 
  -1  -2  11        0.25        0.06      0.61 o 
   0  -2  11        0.00        0.08      0.68 o 
  -4  -1  11       13.24       14.68      0.58 o 
  -3  -1  11       10.98       10.48      0.54 o 
  -2  -1  11        3.51        2.93      0.67 o 
  -1  -1  11        3.97        3.89      0.67 o 
   0  -1  11       16.77       14.38      0.93 o 
  -5   0  11        1.25        1.82      0.47 o 
  -4   0  11       10.87       11.23      0.69 o 
  -3   0  11        4.26        4.63      0.64 o 
  -2   0  11        4.11        3.74      0.64 o 
  -1   0  11        2.03        0.46      0.76 o 
  -5   1  11        5.80        4.97      0.48 o 
  -4   1  11        0.31        0.19      0.63 o 
  -3   1  11       15.97       17.05      0.90 o 
  -2   1  11        4.88        4.74      0.67 o 
  -1   1  11       40.93       44.28      1.30 o 
  -4   2  11        6.19        5.31      0.69 o 
  -3   2  11       11.77       12.72      0.80 o 
  -2   2  11        2.80        3.39      0.75 o 
                                                 
